# Supplementary material for: A central circadian oscillator confers defense heterosis in hybrids without growth vigor costs
Source: Nat Commun. 2021 Apr 19;12:2317. doi: 10.1038/s41467-021-22268-z (PMC8055661; doi:10.1038/s41467-021-22268-z)
Supplement: Supplementary file 3 — Supplementary Data 1 [file 41467_2021_22268_MOESM3_ESM.xlsx]

## Sheet: Supplemental Data 1
Supplemental Data 1: Above-high parent DEGs for motif enrichment
AT5G62530
AT5G46240
AT1G20696
AT2G16660
AT3G07810
AT1G62430
AT5G27060
AT5G44400
AT4G14716
AT4G28270
AT5G56270
AT5G66880
AT1G51800
AT4G19960
AT1G02460
AT2G22970
AT5G43830
AT5G22545
AT3G16565
AT5G46520
AT3G63010
AT5G51640
AT4G19040
AT4G37180
AT2G43490
AT2G28930
AT4G19520
AT3G01310
AT2G17220
AT4G31290
AT4G13250
AT3G18440
AT4G38560
AT4G13340
AT1G10200
AT1G11530
AT1G06760
AT2G34600
AT2G18950
AT3G27300
AT1G17450
AT5G44568
AT5G53870
AT3G46000
AT2G35810
AT3G28890
AT3G04910
AT5G56180
AT5G13490
AT2G41640
AT1G27630
AT4G11600
AT3G54810
AT1G22570
AT4G39260
AT1G23850
AT1G19270
AT3G03640
AT5G30495
AT4G23260
AT3G14660
AT5G47120
AT5G54510
AT4G18930
AT1G16900
AT5G25770
AT2G31200
AT3G55700
AT1G58300
AT4G36710
AT2G39200
AT5G37780
AT1G29640
AT1G27450
AT4G12290
AT5G17460
AT5G48657
AT1G32920
AT2G36470
AT2G21790
AT1G55120
AT1G68820
AT2G12550
AT1G13270
AT5G17640
AT4G29440
AT2G05380
AT3G59350
AT3G50480
AT5G10400
AT4G20320
AT3G16450
AT5G65110
AT5G20830
AT5G46230
AT5G40450
AT2G18210
AT4G33540
AT5G65205
AT4G11860
AT3G09010
AT2G18170
AT2G01190
AT1G13970
AT5G27450
AT3G50930
AT2G44380
AT2G42360
AT3G45330
AT4G12080
AT1G20693
AT4G33920
AT2G47190
AT5G58620
AT3G49120
AT4G13820
AT2G33170
AT1G21130
AT4G29050
AT3G26170
AT2G27660
AT2G14170
AT4G17030
AT4G05030
AT4G19700
AT5G35735
AT2G16710
AT1G67970
AT1G63750
AT3G54366
AT4G12480
AT1G80610
AT1G68690
AT1G22530
AT3G09520
AT1G02450
AT3G18080
AT1G21680
AT3G50970
AT5G06320
AT3G10300
AT3G46385
AT4G12490
AT4G12910
AT1G78780
AT1G07780
AT3G25600
AT5G61390
AT3G05880
AT1G57560
AT1G70530
AT2G17730
AT1G61800
AT2G39110
AT3G60130
AT4G03550
AT2G32140
AT2G25930
AT5G05410
AT1G80460
AT3G50500
AT5G40010
AT5G20950
AT4G38580
AT3G10410
AT5G22540
AT1G66250
AT1G02270
AT3G48650
AT5G38780
AT2G04070
AT1G73130
AT4G12500
AT3G21140
AT5G37740
AT1G50310
AT1G70290
AT2G16700
AT1G76620
AT5G59890
AT3G13520
AT3G60966
AT5G46350
AT4G08950
AT1G80450
AT4G30190
AT5G62740
AT1G35210
AT4G39190
AT2G25964
AT5G60710
AT5G45080
AT1G67800
AT1G17745
AT2G33150
AT2G39660
AT5G22520
AT4G01430
AT5G43910
AT3G60450
AT4G25880
AT1G07040
AT5G65207
AT4G04910
AT2G37130
AT5G41612
AT4G23550
AT1G67520
AT3G17690
AT4G16730
AT5G54500
AT2G28080
AT3G03610
AT1G09560
AT5G55450
AT1G72900
AT1G08890
AT3G02040
AT3G59700
AT3G06890
AT5G39050
AT1G11210
AT1G49720
AT2G36050
AT5G51630
AT3G16180
AT5G41610
AT1G61490
AT3G55690
AT1G48210
AT4G29740
AT5G16230
AT5G14120
AT1G17190
AT3G22600
AT1G77810
AT2G06925
AT3G26740
AT5G54040
AT4G17670
AT4G24690
AT4G11890
AT2G17840
AT1G80710
AT2G04170
AT4G33985
AT3G47780
AT3G46440
AT5G25250
AT5G56050
AT1G44800
AT5G61900
AT1G09932
AT1G62300
AT5G61560
AT5G38350
AT1G07900
AT2G25737
AT5G39670
AT5G14420
AT3G19260
AT3G07390
AT1G05000
AT5G11520
AT4G23150
AT2G15960
AT5G66170
AT4G04490
AT4G27440
AT1G63180
AT5G53110
AT1G20630
AT1G35230
AT5G60280
AT4G32340
AT5G40240
AT2G01818
AT4G28940
AT5G60250
AT3G03470
AT5G02490
AT1G17460
AT5G06330
AT4G25480
AT1G72125
AT4G12470
AT4G21830
AT4G04960
AT1G19370
AT1G64170
AT4G26990
AT5G42380
AT4G21230
AT3G60190
AT3G27210
AT3G23280
AT3G18730
AT3G09032
AT1G77500
AT1G27100
AT1G57630
AT5G16235
AT1G02770
AT5G25910
AT2G41660
AT1G61260
AT1G65690
AT1G21670
AT5G26340
AT3G58570
AT1G13110
AT1G77380
AT5G14920
AT1G73805
AT1G26390
AT1G27540
AT1G32940
AT5G17330
AT1G70690
AT2G18690
AT5G53830
AT2G40095
AT2G27200
AT5G67340
AT2G19190
AT2G42480
AT3G47480
AT1G21310
AT5G51570
AT3G28340
AT3G17420
AT3G45440
AT1G25550
AT1G55790
AT1G04990
AT5G18270
AT4G04330
AT1G64065
AT4G39830
AT4G16146
AT4G14270
AT1G04500
AT4G10860
AT2G31020
AT3G46090
AT2G22980
AT1G14170
AT5G62150
AT3G10100
AT5G16170
AT4G00700
AT5G52730
AT3G14060
AT1G65610
AT2G38465
AT5G28626
AT5G15130
AT1G66090
AT2G04430
AT2G28500
AT1G80590
AT1G79450
AT2G05914
AT1G30814
AT4G21610
AT4G23210
AT1G30620
AT5G17760
AT1G55610
AT3G61160
AT5G40720
AT3G52400
AT4G33925
AT3G59100
AT5G01550
AT1G72540
AT1G30270
AT3G26470
AT1G20840
AT2G26290
AT4G14630
AT5G24200
AT1G51890
AT5G57480
AT1G13340
AT1G23120
AT1G73810
AT3G61198
AT4G22070
AT3G13380
AT3G52430
AT3G06630
AT1G18570
AT5G15480
AT5G22530
AT3G53065
AT4G18250
AT1G22990
AT2G40110
AT5G26920
AT2G39400
AT1G56300
AT3G47160
AT2G30395
AT1G67635
AT3G04060
AT5G06610
AT1G63720
AT1G77145
AT5G19880
AT3G04070
AT5G65300
AT3G62550
AT5G64530
AT5G62165
AT1G33960
AT1G21740
AT5G44460
AT5G48400
AT3G13100
AT5G66890
AT1G03660
AT3G28510
AT1G63245
AT1G13310
AT1G30040
AT2G34610
AT5G47130
AT4G15330
AT4G09300
AT4G36700
AT3G21080
AT1G21240
AT1G44130
AT4G22770
AT1G33950
AT2G44240
AT4G19970
AT1G43910
AT1G53625
AT1G74590
AT2G26400
AT5G13320
AT5G61430
AT3G18250
AT1G68390
AT1G68200
AT1G01680
AT1G80555
AT1G29290
AT2G15880
AT1G78410
AT2G37980
AT2G37440
AT5G05340
AT5G06690
AT3G58865
AT2G39530
AT1G53620
AT1G69890
AT2G40340
AT4G18430
AT1G53100
AT1G35910
AT3G13433
AT3G47800
AT1G22400
AT3G61190
AT5G45090
AT2G11280
AT1G03770
AT2G30400
AT3G18260
AT5G52770
AT5G10660
AT3G46080
AT1G26400
AT1G21525
AT4G11655
AT3G28570
AT5G46960
AT5G24205
AT2G45220
AT3G57950
AT3G13130
AT1G05880
AT1G52200
AT1G30100
AT4G27570
AT1G43310
AT1G10110
AT4G04540
AT1G03850
AT5G25110
AT5G24206
AT3G22910
AT5G24540
AT2G45760
AT5G46950
AT2G29160
AT4G11340
AT2G14610
AT2G21900
AT3G12230
AT3G53150
AT3G46520
AT2G11270
AT5G63225
AT4G16920
AT2G15890
AT5G07650
AT4G19925
AT2G23030
AT2G02580
AT2G33830
AT5G24910
AT5G57123
AT5G53700
AT5G63240
AT1G66990
AT5G63250
AT1G33730
AT3G13610
AT4G19240
AT3G42658
AT1G66860
AT4G20490
AT2G20910
AT2G16680
AT3G16410
AT5G27010
AT1G17615
AT5G27927
AT2G16676
AT3G29080
AT3G29078
AT4G19239
AT3G29775
AT5G32460
AT4G32208
AT4G01525
AT5G15360
AT5G33251
AT3G44070
AT2G06490
AT2G04290
AT1G34670
AT1G48700
AT1G67148
AT2G15090
AT4G04635
AT4G07868
AT4G08680
AT4G32230
AT5G02920
AT5G17100
AT5G35796
AT5G36900
AT5G39000
AT5G01750
AT3G27160
AT2G27190
AT2G38140
AT4G30350
AT5G16380
AT5G40160
AT4G38470
AT2G36470
AT2G39220
AT5G23020
AT2G16700
AT5G66470
AT5G44005
AT4G19410
AT2G43360
AT3G05130
AT2G27830
AT1G21830
AT5G18660
AT1G69530
AT1G01080
AT5G21920
AT3G54366
AT3G46970
AT4G30190
AT5G58250
AT1G32990
AT5G05740
AT2G29630
AT3G14210
AT1G48350
AT5G52970
AT3G21300
AT5G63180
AT5G45930
AT1G68890
AT3G44400
AT1G22550
AT2G47240
AT3G19260
AT1G17480
AT3G48730
AT4G33220
AT5G51820
AT3G04260
AT2G17840
AT3G52150
AT4G19120
AT4G28140
AT5G63310
AT5G26920
AT3G44890
AT5G18570
AT5G52310
AT1G60600
AT3G46385
AT1G70290
AT2G19190
AT3G10020
AT5G57480
AT3G18773
AT4G01310
AT5G60710
AT1G13110
AT2G44380
AT1G21680
AT4G10860
AT2G17740
AT2G15960
AT5G47020
AT1G55790
AT1G10760
AT5G11150
AT5G47370
AT2G22450
AT2G19930
AT2G25730
AT4G17560
AT5G17460
AT3G57950
AT3G04550
AT2G34640
AT5G05410
AT5G58600
AT1G55490
AT2G25964
AT5G51100
AT1G32860
AT1G56300
AT5G47130
AT1G70640
AT1G72125
AT1G19370
AT5G55220
AT5G63420
AT2G37440
AT5G45080
AT4G25480
AT4G26530
AT4G16146
AT1G12550
AT4G24570
AT4G39260
AT2G25930
AT3G11020
AT3G06070
AT2G32280
AT5G60250
AT2G21130
AT4G33985
AT2G28930
AT1G31690
AT3G10520
AT3G53460
AT4G37610
AT5G23240
AT1G64170
AT4G32340
AT1G77145
AT1G79440
AT1G53035
AT2G19450
AT5G26570
AT2G40340
AT1G28050
AT1G49230
AT1G17190
AT1G29670
AT5G65300
AT3G59350
AT5G62720
AT5G25460
AT5G14920
AT2G05914
AT1G11210
AT4G26670
AT2G40610
AT5G06690
AT2G32130
AT3G51910
AT1G05135
AT5G48250
AT5G18840
AT3G16180
AT3G48640
AT5G57110
AT2G11270
AT2G11280
AT5G60100
AT2G15090
AT1G27020
AT4G16920
AT2G21660
AT1G68050
AT1G66990
AT5G62360
AT1G06160
AT2G29160
AT2G33830
AT5G53700
AT1G17665
AT4G19240
AT5G35796
AT2G20910
AT2G16676
AT2G04290
AT5G27010
AT2G16680
AT4G32208
AT3G29775
AT2G06490
AT4G09360
AT3G29080
AT5G15360
AT4G19239
AT5G33251
AT4G01525
AT1G63540
AT3G29078
AT1G62000
AT2G39470
AT5G27560
AT3G11510
AT1G22430
AT5G10560
AT1G48630
AT4G17390
AT3G51140
AT5G57030
AT2G25830
AT5G52780
AT5G64770
AT4G21280
AT3G18420
AT5G61170
AT1G32080
AT4G18370
AT4G33470
AT5G60670
AT4G34260
AT2G23350
AT3G46780
AT4G13170
AT2G35450
AT2G48070
AT2G27050
AT5G05410
AT2G20690
AT5G39760
AT3G21055
AT4G31820
AT3G55760
AT3G50500
AT1G08520
AT3G28900
AT3G56910
AT1G73230
AT2G33430
AT5G23740
AT3G17210
AT1G51310
AT1G69530
AT2G47590
AT3G07110
AT1G72640
AT2G42220
AT3G12780
AT1G19150
AT2G32650
AT3G55330
AT2G35370
AT5G55920
AT5G23280
AT1G66820
AT3G44160
AT5G14320
AT1G73090
AT5G46330
AT1G27400
AT5G27390
AT1G80770
AT2G21370
AT3G62110
AT2G21385
AT5G55510
AT1G03630
AT2G37450
AT4G39460
AT3G06750
AT3G59670
AT5G01750
AT4G34620
AT4G21960
AT1G49975
AT1G76930
AT2G27680
AT3G28910
AT4G00165
AT2G27840
AT3G25890
AT2G35410
AT1G18730
AT4G21770
AT3G01480
AT5G54600
AT4G14870
AT5G65220
AT1G67700
AT5G14740
AT4G34980
AT5G09840
AT1G10200
AT4G25080
AT3G57490
AT4G16390
AT5G11450
AT3G28460
AT3G52380
AT2G38140
AT4G25740
AT3G06980
AT1G49380
AT3G18130
AT3G57180
AT3G16290
AT1G01610
AT2G18710
AT3G54210
AT5G16140
AT3G60530
AT5G06670
AT5G16715
AT2G24020
AT5G53490
AT4G39710
AT3G48420
AT1G43560
AT1G04420
AT5G44005
AT1G71260
AT1G49760
AT3G18890
AT1G29070
AT1G78270
AT3G44400
AT3G11630
AT4G32570
AT1G70280
AT4G00340
AT1G74070
AT5G61660
AT5G18470
AT3G07430
AT2G44920
AT5G08600
AT1G79460
AT1G79850
AT5G22640
AT2G40490
AT1G74970
AT5G44600
AT3G20230
AT4G38020
AT3G03710
AT5G53860
AT1G74670
AT3G09150
AT2G35780
AT3G17640
AT2G30000
AT4G04350
AT1G71790
AT3G12270
AT5G02710
AT3G09050
AT3G09210
AT5G03940
AT1G08660
AT2G36470
AT2G03420
AT3G62030
AT5G44785
AT3G44750
AT3G63380
AT1G62780
AT3G22120
AT3G12930
AT5G21920
AT3G28860
AT1G67590
AT5G18170
AT4G30620
AT5G08280
AT1G74850
AT4G18670
AT3G53130
AT1G11350
AT2G28000
AT2G41720
AT3G47650
AT5G16380
AT2G41180
AT5G54180
AT3G24430
AT3G20350
AT3G26060
AT3G08920
AT2G27060
AT1G68890
AT2G02950
AT5G54960
AT4G37920
AT5G11480
AT3G27160
AT3G49140
AT3G63190
AT1G11180
AT2G32230
AT1G07070
AT2G33450
AT3G23760
AT5G08330
AT3G06730
AT4G35440
AT3G52960
AT3G06430
AT2G47880
AT2G02070
AT4G26600
AT5G49030
AT5G45680
AT3G05625
AT5G22340
AT1G16350
AT4G12500
AT4G33760
AT3G54366
AT5G24314
AT1G35680
AT1G60800
AT3G04340
AT5G51545
AT5G10240
AT4G33220
AT5G66470
AT1G56050
AT4G29060
AT5G05740
AT4G12480
AT5G14660
AT1G78995
AT2G24090
AT1G71720
AT1G12770
AT1G07320
AT3G18050
AT5G01590
AT2G43360
AT1G64510
AT5G06550
AT1G06950
AT1G77210
AT3G07860
AT4G24750
AT4G24770
AT5G23310
AT5G14910
AT5G04360
AT4G23820
AT3G60390
AT5G05840
AT3G17350
AT3G51870
AT2G37660
AT1G77460
AT3G22150
AT2G47940
AT5G36890
AT5G66520
AT1G05190
AT2G02500
AT1G48350
AT5G24000
AT1G59990
AT1G77145
AT3G08740
AT5G03800
AT1G32990
AT1G59840
AT3G23940
AT3G27300
AT4G16141
AT2G15970
AT3G15570
AT2G43030
AT5G10690
AT4G09040
AT3G43790
AT2G45850
AT4G37110
AT1G27630
AT4G16835
AT1G18620
AT3G52840
AT1G70560
AT5G52100
AT2G40610
AT2G04860
AT2G24060
AT1G80640
AT1G60600
AT1G21600
AT2G34430
AT3G15530
AT3G04910
AT5G57630
AT4G04340
AT5G20040
AT2G18300
AT5G13690
AT1G01080
AT2G22830
AT3G04650
AT3G18390
AT4G28180
AT4G20130
AT3G63370
AT5G52970
AT3G46970
AT5G60710
AT3G13180
AT3G13740
AT5G55740
AT1G14030
AT3G13470
AT3G25920
AT5G19740
AT1G01300
AT3G62910
AT4G38160
AT2G33370
AT2G18650
AT3G61100
AT2G33800
AT2G37220
AT3G15190
AT5G47190
AT1G78630
AT5G58250
AT4G34290
AT2G22400
AT5G02860
AT3G52150
AT1G18485
AT5G07580
AT1G09750
AT2G30420
AT5G39210
AT4G25630
AT5G37570
AT5G08400
AT1G49130
AT1G56220
AT2G01390
AT1G11530
AT3G04260
AT4G30690
AT1G22550
AT5G27820
AT1G55140
AT4G29400
AT5G50740
AT5G41761
AT1G52450
AT2G34510
AT3G17170
AT5G44260
AT3G10120
AT5G57230
AT3G05130
AT2G30695
AT1G12090
AT1G21680
AT1G51610
AT3G13120
AT2G22122
AT5G57640
AT1G26230
AT4G09020
AT1G21130
AT2G15960
AT1G20190
AT3G53900
AT1G34160
AT2G35500
AT3G18110
AT1G10930
AT1G13110
AT1G52190
AT5G45930
AT3G48730
AT5G52860
AT2G25730
AT1G21120
AT4G21230
AT4G23160
AT1G69040
AT3G22460
AT2G25964
AT4G34250
AT1G56300
AT1G08980
AT5G46600
AT2G33330
AT4G01310
AT1G57650
AT5G63310
AT5G18570
AT1G54410
AT3G14330
AT3G44890
AT4G12470
AT1G79560
AT4G30680
AT5G57170
AT1G53250
AT3G26782
AT4G05330
AT1G25320
AT1G08890
AT3G18680
AT1G48700
AT2G37950
AT1G49650
AT1G25230
AT1G27460
AT3G56330
AT1G75190
AT4G17560
AT2G04530
AT2G13600
AT1G80480
AT3G28640
AT3G21300
AT1G69200
AT2G17140
AT3G29320
AT1G49720
AT5G23020
AT3G48500
AT1G68190
AT2G22450
AT3G42670
AT2G28930
AT5G08610
AT2G40010
AT2G22410
AT1G10760
AT4G14170
AT5G55220
AT3G04550
AT1G33770
AT5G57220
AT4G04955
AT5G39350
AT3G53170
AT1G30820
AT4G30660
AT4G39952
AT3G03630
AT5G62990
AT4G01670
AT3G56960
AT5G16000
AT5G49410
AT1G10522
AT5G41650
AT4G16146
AT4G26370
AT3G17830
AT5G67640
AT1G78460
AT1G12550
AT3G54090
AT1G35112
AT2G34640
AT1G55490
AT2G37310
AT2G03880
AT1G11220
AT5G02160
AT4G29170
AT4G26530
AT1G02770
AT4G38580
AT5G64860
AT3G49170
AT5G66530
AT3G63510
AT1G13410
AT4G13650
AT1G19370
AT4G28140
AT1G72416
AT1G69890
AT2G25930
AT4G24175
AT2G28630
AT2G22980
AT4G36180
AT1G13270
AT5G24490
AT3G53360
AT4G06746
AT4G36570
AT4G39260
AT3G23020
AT4G31060
AT5G63420
AT4G31050
AT5G39980
AT5G24240
AT5G60250
AT2G19930
AT5G12950
AT1G27540
AT3G20440
AT3G47800
AT1G66940
AT1G49230
AT2G26010
AT5G25210
AT5G26570
AT1G51940
AT3G59820
AT3G15140
AT3G50120
AT5G48470
AT3G10520
AT3G53460
AT2G21710
AT1G20030
AT5G06690
AT2G15890
AT1G16445
AT5G64630
AT4G27440
AT1G48330
AT2G30424
AT3G62550
AT5G24470
AT4G36410
AT4G25480
AT3G51910
AT5G63140
AT4G25490
AT4G04330
AT1G66060
AT1G09350
AT2G15090
AT5G63810
AT1G64940
AT1G11210
AT3G53800
AT2G42870
AT5G39100
AT1G10770
AT3G58865
AT1G17190
AT3G46190
AT2G11280
AT3G16180
AT2G05914
AT5G61160
AT1G10110
AT5G39000
AT4G25990
AT1G06160
AT1G66990
AT5G18840
AT1G27020
AT5G53700
AT2G21660
AT4G16920
AT2G04090
AT2G26020
AT1G44180
AT3G16410
AT4G27570
AT5G15360
AT5G44420
AT4G19240
AT4G32208
AT2G04290
AT4G01525
AT5G17100
AT4G09360
AT2G06490
AT3G29080
AT2G16680
AT3G29078
AT4G19239
AT1G63540
AT5G27010
AT2G29000
AT4G08680
