# Supplementary material for: A central circadian oscillator confers defense heterosis in hybrids without growth vigor costs
Source: Nat Commun. 2021 Apr 19;12:2317. doi: 10.1038/s41467-021-22268-z (PMC8055661; doi:10.1038/s41467-021-22268-z)
Supplement: Supplementary file 5 — Source Data [file 41467_2021_22268_MOESM5_ESM.xlsx]

## Sheet: Figure 1
Fig.1b
PN: Pathogen Number at 5 dpi (*10-4)
Inoculated at Dawn	1				2				3				4				5				6				7									Inoculated at Dawn
	Weight (mg)	PN (10-4)	cfu/g	log10	Weight (mg)	PN (10-4)	cfu/g	log10	Weight (mg)	PN (10-4)	cfu/g	log10	Weight (mg)	PN (10-4)	cfu/g	log10	Weight (mg)	PN (10-4)	cfu/g	log10	Weight (mg)	PN (10-4)	cfu/g	log10	Weight (mg)	PN (10-4)	cfu/g	log10	AVE	AVE	STDEV				log10	log10	log10	log10	log10	log10	log10
Col-0	74	252	7.56757e+08	8.87896	75	267	7.91111e+08	8.89824	72	188	5.80247e+08	8.76361	78	190	5.41311e+08	8.73345	84	149	3.9418e+08	8.59569	91	367	8.96215e+08	8.95241	89	433	1.08115e+09	9.03389	7.20138e+08	8.83661	0.148285			Col-0	8.87896	8.89824	8.76361	8.73345	8.59569	8.95241	9.03389
Sei-0	39	245	1.39601e+09	9.14489	38	291	1.70175e+09	9.2309	36	365	2.25309e+09	9.35278	51	289	1.25926e+09	9.10012	36	444	2.74074e+09	9.43787									1.87017e+09	9.25331	0.14114			Sei-0	9.14489	9.2309	9.35278	9.10012	9.43787			p-value
FCS	79	81	2.27848e+08	8.35765	96	83	1.9213e+08	8.28359	66	82	2.76094e+08	8.44106	73	105	3.19635e+08	8.50465	84	85	2.24868e+08	8.35193	58	135	5.17241e+08	8.71369	74	104	3.12312e+08	8.49459	2.95733e+08	8.44959	0.141673			FCS	8.35765	8.28359	8.44106	8.50465	8.35193	8.71369	8.49459	0.00859214
Inoculated at Dusk	1				2				3				4				5				6				7									Inoculated at Dusk
	Weight (mg)	PN (10-4)	cfu/g	log10	Weight (mg)	PN (10-4)	cfu/g	log10	Weight (mg)	PN (10-4)	cfu/g	log10	Weight (mg)	PN (10-4)	cfu/g	log10	Weight (mg)	PN (10-4)	cfu/g	log10	Weight (mg)	PN (10-4)	cfu/g	log10	Weight (mg)	PN (10-4)	cfu/g	log10							log10	log10	log10	log10	log10	log10	log10
Col-0	57	209	8.14815e+08	8.91106	61	189	6.88525e+08	8.83792	60	239	8.85185e+08	8.94703	59	253	9.52919e+08	8.97906	63	247	8.71252e+08	8.94014	64	232	8.05556e+08	8.9061	52	247	1.05556e+09	9.02348	8.67687e+08	8.93497	0.0588421			Col-0	8.91106	8.83792	8.94703	8.97906	8.94014	8.9061	9.02348
Sei-0	42	502	2.65608e+09	9.42424	44	445	2.24747e+09	9.35169	42	482	2.55026e+09	9.40659	49	416	1.88662e+09	9.27568	46	344	1.66184e+09	9.22059									2.20046e+09	9.33576	0.0865633			Sei-0	9.42424	9.35169	9.40659	9.27568	9.22059
FCS	87	32	8.17369e+07	7.91242	46	116	5.60386e+08	8.74849	81	29	7.9561e+07	7.9007	80	32	8.88889e+07	7.94885	78	31	8.83191e+07	7.94605	77	28	8.08081e+07	7.90745	78	31	8.83191e+07	7.94605	1.52574e+08	8.04429	0.31119			FCS	7.91242	8.74849	7.9007	7.94885	7.94605	7.90745	7.94605
Fig.1c
Inoculated at Dawn	1							2							3							4							5
	Weight (mg)	PN (10-4)	cfu/g	log10	MPV	MPH	BPH	Weight (mg)	PN (10-4)	cfu/g	log10	MPV	MPH	BPH	Weight (mg)	PN (10-4)	cfu/g	log10	MPV	MPH	BPH	Weight (mg)	PN (10-4)	cfu/g	log10	MPV	MPH	BPH	Weight (mg)	PN (10-4)	cfu/g	log10	MPV	MPH	BPH	MPH-AVE	MPH-STDEV	BPH-AVE	BPH-STDEV
Col-0	102	25	5.44662e+07	7.73613				102	23	5.01089e+07	7.69992				99	57	1.27946e+08	8.10703				113	35	6.88299e+07	7.83778				96	23	5.32407e+07	7.72624
Sei-0	67	47	1.55887e+08	8.19281				58	77	2.95019e+08	8.46985				57	109	4.24951e+08	8.62834				67	94	3.11774e+08	8.49384				73	126	3.83562e+08	8.58384
FCS	108	7	1.44033e+07	7.15846	1.05177e+08	-0.863056	-0.907604	101	15	3.30033e+07	7.51856	1.72564e+08	-0.808748	-0.888132	123	11	1.98735e+07	7.29828	2.76449e+08	-0.928111	-0.953233	100	19	4.22222e+07	7.62554	1.90302e+08	-0.778131	-0.864574	112	18	3.57143e+07	7.55284	2.18401e+08	-0.836474	-0.906888	-0.842904	0.0571621	-0.903386	0.0326014
Inoculated at Dusk	1								3				4				5
	Weight (mg)	PN (10-4)	cfu/g	log10	MPV	MPH	BPH
Col-0	83	74	1.98126e+08	8.29694				80	39	1.08333e+08	8.03476				88	73	1.84343e+08	8.26563				85	78	2.03922e+08	8.30946				101	125	2.75028e+08	8.43938
Sei-0	100	186	4.13333e+08	8.6163				91	111	2.71062e+08	8.43307				79	114	3.20675e+08	8.50607				79	147	4.13502e+08	8.61648				74	121	3.63363e+08	8.56034
FCS	110	1	2.0202e+06	6.30539	3.0573e+08	-0.993392	-0.995112	117	1	1.89934e+06	6.2786	1.89698e+08	-0.989988	-0.992993	108	1	2.05761e+06	6.31336	2.52509e+08	-0.991851	-0.993583	123	1	1.80668e+06	6.25688	3.08712e+08	-0.994148	-0.995631	117	12	2.2792e+07	7.35778	3.19195e+08	-0.928595	-0.937275	-0.979595	0.028554	-0.982919	0.0255386
Inoculated at Dawn						MPH-TTEST	BPH-TTEST
FCS-MPH	-0.863056	-0.808748	-0.928111	-0.778131	-0.836474	p-value	p-value
FCS-BPH	-0.907604	-0.888132	-0.953233	-0.864574	-0.906888	0.00138449	0.00277464
Inoculated at Dusk
FCS-MPH	-0.993392	-0.989988	-0.991851	-0.994148	-0.928595
FCS-BPH	-0.995112	-0.992993	-0.993583	-0.995631	-0.937275
Fig.1d
	target	CT	exp.	relative exp.	AVE	STDEV		target	CT	exp.	relative exp.	AVE	STDEV		target	CT	exp.	relative exp.	AVE	STDEV		target	CT	exp.	relative exp.	AVE	STDEV		target	CT	exp.	relative exp.	AVE	STDEV
D-col-ZT0	ACTIN	17.7979	5552.01	5868.37			D-col-ZT3	ACTIN	18.1237	4427.21	4526.78			D-col-ZT6	ACTIN	18.4184	3607.67	3599.88			D-col-ZT9	ACTIN	17.9202	5099.66	5117.62			D-col-ZT12	ACTIN	17.5898	6415.65	6043.54
D-col-ZT0	ACTIN	17.681	6021.7				D-col-ZT3	ACTIN	18.074	4582.91				D-col-ZT6	ACTIN	18.4322	3573.09				D-col-ZT9	ACTIN	17.8724	5272.04				D-col-ZT12	ACTIN	17.7268	5833.28
D-col-ZT0	ACTIN	17.6787	6031.4				D-col-ZT3	ACTIN	18.078	4570.22				D-col-ZT6	ACTIN	18.4139	3618.9				D-col-ZT9	ACTIN	17.9541	4981.16				D-col-ZT12	ACTIN	17.7149	5881.7
D-col-ZT0	CCA1	19.1642	1873.71	0.319289	0.324066	0.00416108	D-col-ZT3	CCA1	20.2614	1002.51	0.221462	0.228661	0.00706144	D-col-ZT6	CCA1	22.3079	241.86	0.0671856	0.0695777	0.00216999	D-col-ZT9	CCA1	25.5854	24.8078	0.00484752	0.00497537	0.000115332	D-col-ZT12	CCA1	26.9021	9.93748	0.00164431	0.00134814	0.000456308
D-col-ZT0	CCA1	19.0469	1918.36	0.326898			D-col-ZT3	CCA1	20.2136	1036.38	0.228945			D-col-ZT6	CCA1	22.2199	257.103	0.0714197			D-col-ZT9	CCA1	25.5203	25.9544	0.00507158			D-col-ZT12	CCA1	26.9618	9.53333	0.00157744
D-col-ZT0	CCA1	18.9735	1913.16	0.326012			D-col-ZT3	CCA1	20.1725	1066.4	0.235577			D-col-ZT6	CCA1	22.2462	252.452	0.0701279			D-col-ZT9	CCA1	25.5388	25.624	0.00500701			D-col-ZT12	CCA1	27.8988	4.97175	0.000822654
D-sei-ZT0	ACTIN	17.3306	7681.69	7624.41			D-sei-ZT3	ACTIN	17.9586	4965.64	4972.2			D-sei-ZT6	ACTIN	18.3523	3777.02	3819.58			D-sei-ZT9	ACTIN	17.868	5288.23	5078.97			D-sei-ZT12	ACTIN	17.6672	6079.8	5840.96
D-sei-ZT0	ACTIN	17.3954	7343.45				D-sei-ZT3	ACTIN	17.9743	4911.54				D-sei-ZT6	ACTIN	18.3491	3785.6				D-sei-ZT9	ACTIN	17.9795	4893.99				D-sei-ZT12	ACTIN	17.7398	5780.89
D-sei-ZT0	ACTIN	17.2998	7848.09				D-sei-ZT3	ACTIN	17.9373	5039.43				D-sei-ZT6	ACTIN	18.3077	3896.11				D-sei-ZT9	ACTIN	17.933	5054.7				D-sei-ZT12	ACTIN	17.7696	5662.2
D-sei-ZT0	CCA1	18.9251	2537.07	0.332756	0.328448	0.00908992	D-sei-ZT3	CCA1	20.4523	877.984	0.176578	0.177651	0.00105608	D-sei-ZT6	CCA1	22.2136	258.232	0.0676075	0.0701477	0.0027574	D-sei-ZT9	CCA1	25.9514	19.2367	0.00378751	0.00375649	3.29218e-05	D-sei-ZT12	CCA1	26.952	9.59859	0.00164332	0.00163776	8.97877e-06
D-sei-ZT0	CCA1	18.9172	2551	0.334583			D-sei-ZT3	CCA1	20.4433	883.485	0.177685			D-sei-ZT6	CCA1	22.1016	279.136	0.0730803			D-sei-ZT9	CCA1	25.9765	18.9037	0.00372195			D-sei-ZT12	CCA1	26.9527	9.59407	0.00164255
D-sei-ZT0	CCA1	18.9903	2424.6	0.318005			D-sei-ZT3	CCA1	20.4352	888.482	0.17869			D-sei-ZT6	CCA1	22.1686	266.435	0.0697551			D-sei-ZT9	CCA1	25.9619	19.097	0.00376001			D-sei-ZT12	CCA1	26.966	9.50558	0.0016274
D-FCS-ZT0	ACTIN	17.8471	5365.44	5203.08			D-Fcs-ZT3	ACTIN	17.7943	5566.03	5410.19			D-Fcs-ZT6	ACTIN	18.0796	4565.12	4410.2			D-Fcs-ZT9	ACTIN	19.4039	1819.09	1771.63			D-Fcs-ZT12	ACTIN	17.7905	5580.71	5338.32
D-FCS-ZT0	ACTIN	17.9324	5056.57				D-Fcs-ZT3	ACTIN	17.8808	5241.23				D-Fcs-ZT6	ACTIN	18.1172	4447.3				D-Fcs-ZT9	ACTIN	19.4586	1751.22				D-Fcs-ZT12	ACTIN	17.8457	5370.53
D-FCS-ZT0	ACTIN	17.8957	5187.23				D-Fcs-ZT3	ACTIN	17.8317	5423.32				D-Fcs-ZT6	ACTIN	18.1934	4218.19				D-Fcs-ZT9	ACTIN	19.4641	1744.57				D-Fcs-ZT12	ACTIN	17.9304	5063.73
D-FCS-ZT0	CCA1	19.5499	1643.51	0.315873	0.321718	0.00514231	D-Fcs-ZT3	CCA1	20.3218	961.305	0.177684	0.180926	0.0030726	D-Fcs-ZT6	CCA1	22.5484	204.636	0.0464006	0.0483511	0.00176108	D-Fcs-ZT9	CCA1	27.4551	6.76694	0.00381962	0.00393867	0.000109017	D-Fcs-ZT12	CCA1	26.5245	12.9183	0.00241991	0.00244223	2.61275e-05
D-FCS-ZT0	CCA1	19.5065	1693.85	0.325548			D-Fcs-ZT3	CCA1	20.2928	980.856	0.181298			D-Fcs-ZT6	CCA1	22.475	215.343	0.0488283			D-Fcs-ZT9	CCA1	27.3766	7.14606	0.00403361			D-Fcs-ZT12	CCA1	26.5151	13.0032	0.00243582
D-FCS-ZT0	CCA1	19.5146	1684.4	0.323732			D-Fcs-ZT3	CCA1	20.2731	994.368	0.183795			D-Fcs-ZT6	CCA1	22.446	219.736	0.0498245			D-Fcs-ZT9	CCA1	27.4021	7.02058	0.00396279			D-Fcs-ZT12	CCA1	26.4944	13.1908	0.00247097
	target	CT	exp.	relative exp.	AVE	STDEV		target	CT	exp.	relative exp.	AVE	STDEV		target	CT	exp.	relative exp.	AVE	STDEV		target	CT	exp.	relative exp.	AVE	STDEV
D-col-ZT15	ACTIN	17.0847	9112.89	8371.87			D-col-ZT18	ACTIN	17.4152	7243.43	6837.94			D-col-ZT21	ACTIN	17.3575	7539.7	7295.79			D-col-ZT24	ACTIN	17.2276	8251.61	7971.33
D-col-ZT15	ACTIN	17.1581	8660.01				D-col-ZT18	ACTIN	17.5682	6512.56				D-col-ZT21	ACTIN	17.456	7040.99				D-col-ZT24	ACTIN	17.2672	8027.74
D-col-ZT15	ACTIN	17.3956	7342.72				D-col-ZT18	ACTIN	17.515	6757.84				D-col-ZT21	ACTIN	17.4027	7306.67				D-col-ZT24	ACTIN	17.3395	7634.63
D-col-ZT15	CCA1	26.5343	12.8307	0.0015326	0.00146253	0.00012525	D-col-ZT18	CCA1	23.0986	139.63	0.0204198	0.0207323	0.000329339	D-col-ZT21	CCA1	19.2722	1993.32	0.273216	0.282466	0.0160212	D-col-ZT24	CCA1	18.6684	3032.43	0.380418	0.386512	0.00528019
D-col-ZT15	CCA1	26.5301	12.8682	0.00153708			D-col-ZT18	CCA1	23.0789	141.551	0.0207008			D-col-ZT21	CCA1	19.2722	1993.32	0.273216			D-col-ZT24	CCA1	18.6347	3104.11	0.38941
D-col-ZT15	CCA1	26.7515	11.0336	0.00131793			D-col-ZT18	CCA1	23.053	144.118	0.0210763			D-col-ZT21	CCA1	19.133	2195.78	0.300965			D-col-ZT24	CCA1	18.6336	3106.5	0.389709
D-sei-ZT15	ACTIN	17.5474	6607.56	6737.18			D-sei-ZT18	ACTIN	17.7173	5871.78	5780.61			D-sei-ZT21	ACTIN	17.6461	6169.63	6149.45			D-sei-ZT24	ACTIN	17.4089	7275.06	7150.36
D-sei-ZT15	ACTIN	17.5282	6696.22				D-sei-ZT18	ACTIN	17.7333	5806.91				D-sei-ZT21	ACTIN	17.6089	6331.08				D-sei-ZT24	ACTIN	17.3836	7404.16
D-sei-ZT15	ACTIN	17.4835	6907.77				D-sei-ZT18	ACTIN	17.7694	5663.15				D-sei-ZT21	ACTIN	17.6988	5947.65				D-sei-ZT24	ACTIN	17.5121	6771.87
D-sei-ZT15	CCA1	27.2433	7.83956	0.00116363	0.00122762	5.86006e-05	D-sei-ZT18	CCA1	24.5534	50.8147	0.00879053	0.00934275	0.000483379	D-sei-ZT21	CCA1	19.9849	1214.82	0.197549	0.20339	0.0101161	D-sei-ZT24	CCA1	18.9925	2420.88	0.338568	0.335997	0.0146576
D-sei-ZT15	CCA1	27.1077	8.61457	0.00127866			D-sei-ZT18	CCA1	24.4343	55.1962	0.0095485			D-sei-ZT21	CCA1	19.9849	1214.82	0.197549			D-sei-ZT24	CCA1	19.0727	2289.72	0.320224
D-sei-ZT15	CCA1	27.1512	8.35795	0.00124057			D-sei-ZT18	CCA1	24.4133	56.0095	0.0096892			D-sei-ZT21	CCA1	19.8626	1322.57	0.215071			D-sei-ZT24	CCA1	18.948	2496.9	0.349199
D-FCS-ZT15	ACTIN	17.2878	7913.53	7623.09			D-FCS-ZT18	ACTIN	17.4882	6884.9	6463.85			D-FCS-ZT21	ACTIN	17.9318	5058.76	5066.25			D-FCS-ZT24	ACTIN	17.8419	5384.8	5237.96
D-FCS-ZT15	ACTIN	17.4164	7237.2				D-FCS-ZT18	ACTIN	17.6126	6314.85				D-FCS-ZT21	ACTIN	17.9695	4928.17				D-FCS-ZT24	ACTIN	17.9092	5138.97
D-FCS-ZT15	ACTIN	17.3237	7718.54				D-FCS-ZT18	ACTIN	17.6409	6191.8				D-FCS-ZT21	ACTIN	17.8889	5211.8				D-FCS-ZT24	ACTIN	17.8949	5190.11
D-FCS-ZT15	CCA1	27.2716	7.6869	0.00100837	0.00101837	1.13152e-05	D-FCS-ZT18	CCA1	22.7754	174.783	0.0270401	0.026228	0.000872566	D-FCS-ZT21	CCA1	19.1122	2227.78	0.439731	0.446346	0.00610831	D-FCS-ZT24	CCA1	19.3257	1920.66	0.36668	0.359955	0.00657812
D-FCS-ZT15	CCA1	27.2402	7.85676	0.00103065			D-FCS-ZT18	CCA1	22.8708	163.571	0.0253055			D-FCS-ZT21	CCA1	19.0868	2267.32	0.447535			D-FCS-ZT24	CCA1	19.3535	1883.84	0.359651
D-FCS-ZT15	CCA1	27.2607	7.74574	0.00101609			D-FCS-ZT18	CCA1	22.8132	170.247	0.0263384			D-FCS-ZT21	CCA1	19.0733	2288.79	0.451773			D-FCS-ZT24	CCA1	19.3782	1851.8	0.353535
																TTEST
			AVE	STDEV				AVE	STDEV	MPV				AVE	STDEV	FCS/Col-0	FCS/Sei-0	FCS/MPV
D-col-ZT0	1873.71	0.319289	0.324066	0.00416108	D-sei-ZT0	2537.07	0.332756	0.328448	0.00908992	0.326023	D-FCS-ZT0	1643.51	0.315873	0.321718	0.00514231	0.571841	0.326854	0.308741
D-col-ZT0	1918.36	0.326898			D-sei-ZT0	2551	0.334583			0.330741	D-FCS-ZT0	1693.85	0.325548
D-col-ZT0	1913.16	0.326012			D-sei-ZT0	2424.6	0.318005			0.322009	D-FCS-ZT0	1684.4	0.323732
D-col-ZT3	1002.51	0.221462	0.228661	0.00706144	D-sei-ZT3	877.984	0.176578	0.177651	0.00105608	0.19902	D-Fcs-ZT3	961.305	0.177684	0.180926	0.0030726	0.000426583	0.155787	0.00163759
D-col-ZT3	1036.38	0.228945			D-sei-ZT3	883.485	0.177685			0.203315	D-Fcs-ZT3	980.856	0.181298
D-col-ZT3	1066.4	0.235577			D-sei-ZT3	888.482	0.17869			0.207133	D-Fcs-ZT3	994.368	0.183795
D-col-ZT6	241.86	0.0671856	0.0695777	0.00216999	D-sei-ZT6	258.232	0.0676075	0.0701477	0.0027574	0.0673966	D-Fcs-ZT6	204.636	0.0464006	0.0483511	0.00176108	0.000192828	0.000322157	0.000241373
D-col-ZT6	257.103	0.0714197			D-sei-ZT6	279.136	0.0730803			0.07225	D-Fcs-ZT6	215.343	0.0488283
D-col-ZT6	252.452	0.0701279			D-sei-ZT6	266.435	0.0697551			0.0699415	D-Fcs-ZT6	219.736	0.0498245
D-col-ZT9	24.8078	0.00484752	0.00497537	0.000115332	D-sei-ZT9	19.2367	0.00378751	0.00375649	3.29218e-05	0.00431751	D-Fcs-ZT9	6.76694	0.00381962	0.00393867	0.000109017	0.000347811	0.0502831	0.00319627
D-col-ZT9	25.9544	0.00507158			D-sei-ZT9	18.9037	0.00372195			0.00439676	D-Fcs-ZT9	7.14606	0.00403361
D-col-ZT9	25.624	0.00500701			D-sei-ZT9	19.097	0.00376001			0.00438351	D-Fcs-ZT9	7.02058	0.00396279
D-col-ZT12	9.93748	0.00164431	0.00134814	0.000456308	D-sei-ZT12	9.59859	0.00164332	0.00163776	8.97877e-06	0.00164382	D-Fcs-ZT12	12.9183	0.00241991	0.00244223	2.61275e-05	0.0529449	9.24838e-07	0.0184081
D-col-ZT12	9.53333	0.00157744			D-sei-ZT12	9.59407	0.00164255			0.00160999	D-Fcs-ZT12	13.0032	0.00243582
D-col-ZT12	4.97175	0.000822654			D-sei-ZT12	9.50558	0.0016274			0.00122503	D-Fcs-ZT12	13.1908	0.00247097
D-col-ZT15	12.8307	0.0015326	0.00146253	0.00012525	D-sei-ZT15	7.83956	0.00116363	0.00122762	5.86006e-05	0.00134811	D-FCS-ZT15	7.6869	0.00100837	0.00101837	1.13152e-05	0.0247143	0.021891	0.0108542
D-col-ZT15	12.8682	0.00153708			D-sei-ZT15	8.61457	0.00127866			0.00140787	D-FCS-ZT15	7.85676	0.00103065
D-col-ZT15	11.0336	0.00131793			D-sei-ZT15	8.35795	0.00124057			0.00127925	D-FCS-ZT15	7.74574	0.00101609
D-col-ZT18	139.63	0.0204198	0.0207323	0.000329339	D-sei-ZT18	50.8147	0.00879053	0.00934275	0.000483379	0.0146052	D-FCS-ZT18	174.783	0.0270401	0.026228	0.000872566	0.000519272	8.05728e-06	3.52658e-05
D-col-ZT18	141.551	0.0207008			D-sei-ZT18	55.1962	0.0095485			0.0151246	D-FCS-ZT18	163.571	0.0253055
D-col-ZT18	144.118	0.0210763			D-sei-ZT18	56.0095	0.0096892			0.0153827	D-FCS-ZT18	170.247	0.0263384
D-col-ZT21	1993.32	0.273216	0.272466	0.00129934	D-sei-ZT21	1214.82	0.197549	0.20339	0.0101161	0.235383	D-FCS-ZT21	1629.62	0.439731	0.446346	0.00610831	1.10607e-06	3.71171e-06	1.13438e-06
D-col-ZT21	1993.32	0.273216			D-sei-ZT21	1214.82	0.197549			0.235383	D-FCS-ZT21	1751.1	0.447535
D-col-ZT21	2195.78	0.270965			D-sei-ZT21	1322.57	0.215071			0.243018	D-FCS-ZT21	1782.28	0.451773
D-col-ZT24	3032.43	0.380418	0.386512	0.00528019	D-sei-ZT24	2420.88	0.338568	0.335997	0.0146576	0.359493	D-FCS-ZT24	1920.66	0.36668	0.359955	0.00657812	0.00549507	0.0611398	0.832272
D-col-ZT24	3104.11	0.38941			D-sei-ZT24	2289.72	0.320224			0.354817	D-FCS-ZT24	1883.84	0.359651
D-col-ZT24	3106.5	0.389709			D-sei-ZT24	2496.9	0.349199			0.369454	D-FCS-ZT24	1851.8	0.353535
Fig.1e
	target	CT	exp.	relative exp.	AVE	STDEV		target	CT	exp.	relative exp.	AVE	STDEV		target	CT	exp.	relative exp.	AVE	STDEV		target	CT	exp.	relative exp.	AVE	STDEV		target	CT	exp.	relative exp.	AVE	STDEV
D-col-ZT0	ACTIN	17.7656	5677.98	5742.19			D-col-ZT3	ACTIN	18.1646	4303.3	4532.92			D-col-ZT6	ACTIN	18.412	3623.66	3618.13			D-col-ZT9	ACTIN	17.9281	5071.74	5109.62			D-col-ZT12	ACTIN	17.5765	6475.26	6023.44
D-col-ZT0	ACTIN	17.7344	5802.6				D-col-ZT3	ACTIN	18.0498	4660.75				D-col-ZT6	ACTIN	18.4138	3619.12				D-col-ZT9	ACTIN	17.8721	5273.06				D-col-ZT12	ACTIN	17.7524	5730.21
D-col-ZT0	ACTIN	17.7485	5745.98				D-col-ZT3	ACTIN	18.0578	4634.7				D-col-ZT6	ACTIN	18.4168	3611.6				D-col-ZT9	ACTIN	17.9532	4984.06				D-col-ZT12	ACTIN	17.719	5864.84
D-col-ZT0	CCA1	19.5664	1624.81	0.282959	0.291609	0.00905743	D-col-ZT3	CCA1	20.2667	998.843	0.220353	0.225716	0.00465616	D-col-ZT6	CCA1	22.3101	241.496	0.0667462	0.0692137	0.00223974	D-col-ZT9	CCA1	25.5834	24.8422	0.00486185	0.00498635	0.000111153	D-col-ZT12	CCA1	26.9018	9.939	0.00165005	0.00135889	0.000457182
D-col-ZT0	CCA1	19.5269	1670.07	0.290842			D-col-ZT3	CCA1	20.213	1036.81	0.228728			D-col-ZT6	CCA1	22.2187	257.315	0.0711182			D-col-ZT9	CCA1	25.5214	25.9344	0.0050756			D-col-ZT12	CCA1	26.951	9.60534	0.00159466
D-col-ZT0	CCA1	19.4773	1728.54	0.301025			D-col-ZT3	CCA1	20.2172	1033.81	0.228067			D-col-ZT6	CCA1	22.2462	252.461	0.0697766			D-col-ZT9	CCA1	25.5368	25.6585	0.00502161			D-col-ZT12	CCA1	27.8874	5.01119	0.000831949
D-Aa-ZT0	ACTIN	17.7557	5717.44	5937.5			D-Aa-ZT3	ACTIN	18.6871	2993.21	3022.58			D-Aa-ZT6	ACTIN	18.9657	2466.5	2394.73			D-Aa-ZT9	ACTIN	18.425	3591.03	3611.3			D-Aa-ZT12	ACTIN	18.1329	4399.25	4362.99
D-Aa-ZT0	ACTIN	17.695	5963.7				D-Aa-ZT3	ACTIN	18.671	3026.91				D-Aa-ZT6	ACTIN	19.0073	2396.24				D-Aa-ZT9	ACTIN	18.408	3633.87				D-Aa-ZT12	ACTIN	18.0632	4617.34
D-Aa-ZT0	ACTIN	17.6551	6131.36				D-Aa-ZT3	ACTIN	18.6612	3047.63				D-Aa-ZT6	ACTIN	19.0529	2321.45				D-Aa-ZT9	ACTIN	18.4178	3609				D-Aa-ZT12	ACTIN	18.244	4072.37
D-Aa-ZT0	CCA1	19.7948	1386.41	0.233501	0.244641	0.011956	D-Aa-ZT3	CCA1	21.1418	543.793	0.17991	0.185343	0.00500954	D-Aa-ZT6	CCA1	23.4962	105.922	0.0442313	0.0452915	0.00100696	D-Aa-ZT9	CCA1	27.0082	9.23112	0.00255617	0.0026007	4.23208e-05	D-Aa-ZT12	CCA1	27.7618	5.46816	0.00125331	0.00132895	6.74828e-05
D-Aa-ZT0	CCA1	19.7365	1443.69	0.243149			D-Aa-ZT3	CCA1	21.0913	563.228	0.18634			D-Aa-ZT6	CCA1	23.4584	108.741	0.0454082			D-Aa-ZT9	CCA1	26.9615	9.53529	0.0026404			D-Aa-ZT12	CCA1	27.6543	5.89246	0.00135056
D-Aa-ZT0	CCA1	19.6553	1527.56	0.257273			D-Aa-ZT3	CCA1	21.0649	573.623	0.189779			D-Aa-ZT6	CCA1	23.4324	110.721	0.046235			D-Aa-ZT9	CCA1	26.9806	9.40937	0.00260553			D-Aa-ZT12	CCA1	27.6201	6.03391	0.00138298
D-FCA-ZT0	ACTIN	17.7206	5858.42	5595.86			D-FCA-ZT3	ACTIN	18.5695	3248.12	3228.04			D-FCA-ZT6	ACTIN	18.9645	2468.55	2471.71			D-FCA-ZT9	ACTIN	18.2339	4101.13	3984.79			D-FCA-ZT12	ACTIN	18.1025	4493.14	4252.51
D-FCA-ZT0	ACTIN	17.7805	5619.46				D-FCA-ZT3	ACTIN	18.6016	3176.44				D-FCA-ZT6	ACTIN	18.9495	2494.31				D-FCA-ZT9	ACTIN	18.2956	3928.94				D-FCA-ZT12	ACTIN	18.2443	4071.43
D-FCA-ZT0	ACTIN	17.8621	5309.7				D-FCA-ZT3	ACTIN	18.5644	3259.57				D-FCA-ZT6	ACTIN	18.974	2452.25				D-FCA-ZT9	ACTIN	18.2973	3924.3				D-FCA-ZT12	ACTIN	18.202	4192.97
D-FCA-ZT0	CCA1	19.859	1325.9	0.236943	0.248672	0.027258	D-FCA-ZT3	CCA1	20.8109	684.378	0.21201	0.219578	0.00790309	D-FCA-ZT6	CCA1	23.5903	99.2193	0.040142	0.0388332	0.00120611	D-FCA-ZT9	CCA1	27.0149	9.18827	0.00230583	0.00180885	0.000546723	D-FCA-ZT12	CCA1	27.3923	7.06858	0.00166221	0.00157557	0.000131813
D-FCA-ZT0	CCA1	19.9066	1282.81	0.229242			D-FCA-ZT3	CCA1	20.7645	706.767	0.218946			D-FCA-ZT6	CCA1	23.647	95.3855	0.038591			D-FCA-ZT9	CCA1	27.2954	7.56113	0.0018975			D-FCA-ZT12	CCA1	27.6151	6.05504	0.00142387
D-FCA-ZT0	CCA1	19.6196	1565.9	0.279831			D-FCA-ZT3	CCA1	20.7076	735.278	0.227778			D-FCA-ZT6	CCA1	23.6781	93.3478	0.0377666			D-FCA-ZT9	CCA1	27.9273	4.87428	0.00122322			D-FCA-ZT12	CCA1	27.4112	6.97673	0.00164061
	target	CT	exp.	relative exp.	AVE	STDEV		target	CT	exp.	relative exp.	AVE	STDEV		target	CT	exp.	relative exp.	AVE	STDEV		target	CT	exp.	relative exp.	AVE	STDEV
D-col-ZT15	ACTIN	17.0422	9385.89	8467.05			D-col-ZT18	ACTIN	17.4195	7221.77	6828.5			D-col-ZT21	ACTIN	17.3514	7571.73	7308.88			D-col-ZT24	ACTIN	17.2344	8212.78	7903
D-col-ZT15	ACTIN	17.162	8636.26				D-col-ZT18	ACTIN	17.5684	6511.8				D-col-ZT21	ACTIN	17.4523	7059.05				D-col-ZT24	ACTIN	17.2655	8037.06
D-col-ZT15	ACTIN	17.3885	7378.99				D-col-ZT18	ACTIN	17.5163	6751.94				D-col-ZT21	ACTIN	17.4048	7295.85				D-col-ZT24	ACTIN	17.3729	7459.16
D-col-ZT15	CCA1	26.5384	12.7938	0.00151101	0.00143527	0.000140055	D-col-ZT18	CCA1	23.0955	139.925	0.0204912	0.0207105	0.000207189	D-col-ZT21	CCA1	19.2704	1995.81	0.273067	0.281974	0.0154275	D-col-ZT24	CCA1	18.9971	2413.18	0.30535	0.288892	0.0165468
D-col-ZT15	CCA1	26.5288	12.8797	0.00152116			D-col-ZT18	CCA1	23.0784	141.604	0.0207372			D-col-ZT21	CCA1	19.2704	1995.81	0.273067			D-col-ZT24	CCA1	19.1622	2151.65	0.272258
D-col-ZT15	CCA1	26.7844	10.7841	0.00127366			D-col-ZT18	CCA1	23.0669	142.736	0.020903			D-col-ZT21	CCA1	19.1361	2191.12	0.299788			D-col-ZT24	CCA1	19.076	2284.49	0.289067
D-Aa-ZT15	ACTIN	17.6773	6037.33	5798.65			D-Aa-ZT18	ACTIN	17.3783	7431.12	7347.57			D-Aa-ZT21	ACTIN	17.4293	7172.68	7244.93			D-Aa-ZT24	ACTIN	17.5022	6818.33	6630.39
D-Aa-ZT15	ACTIN	17.7582	5707.5				D-Aa-ZT18	ACTIN	17.35	7578.93				D-Aa-ZT21	ACTIN	17.405	7294.62				D-Aa-ZT24	ACTIN	17.5437	6624.36
D-Aa-ZT15	ACTIN	17.7724	5651.13				D-Aa-ZT18	ACTIN	17.4577	7032.65				D-Aa-ZT21	ACTIN	17.4104	7267.49				D-Aa-ZT24	ACTIN	17.5825	6448.48
D-Aa-ZT15	CCA1	27.7264	5.60442	0.000966505	0.00101655	5.62702e-05	D-Aa-ZT18	CCA1	23.4866	106.633	0.0145128	0.0151603	0.000642113	D-Aa-ZT21	CCA1	20.2873	984.611	0.135903	0.138707	0.00273042	D-Aa-ZT24	CCA1	19.4958	1706.5	0.257376	0.259196	0.00377156
D-Aa-ZT15	CCA1	27.6692	5.83166	0.00100569			D-Aa-ZT18	CCA1	23.4227	111.473	0.0151714			D-Aa-ZT21	CCA1	20.2564	1006.03	0.138859			D-Aa-ZT24	CCA1	19.4997	1701.89	0.25668
D-Aa-ZT15	CCA1	27.57	6.24783	0.00107746			D-Aa-ZT18	CCA1	23.3646	116.068	0.0157968			D-Aa-ZT21	CCA1	20.2307	1024.13	0.141358			D-Aa-ZT24	CCA1	19.4618	1747.32	0.263532
D-FCA-ZT15	ACTIN	17.3521	7567.65	7095.98			D-FCA-ZT18	ACTIN	17.6007	6367.32	5900.51			D-FCA-ZT21	ACTIN	17.8298	5430.27	5775.33			D-FCA-ZT24	ACTIN	17.977	4902.38	5001.81
D-FCA-ZT15	ACTIN	17.3977	7331.75				D-FCA-ZT18	ACTIN	17.6244	6263.5				D-FCA-ZT21	ACTIN	17.73	5820.13				D-FCA-ZT24	ACTIN	17.9284	5070.7
D-FCA-ZT15	ACTIN	17.5959	6388.54				D-FCA-ZT18	ACTIN	17.9284	5070.7				D-FCA-ZT21	ACTIN	17.6682	6075.6				D-FCA-ZT24	ACTIN	17.9393	5032.36
D-FCA-ZT15	CCA1	27.9941	4.65318	0.000655748	0.000705087	5.19522e-05	D-FCA-ZT18	CCA1	23.9701	76.204	0.0129148	0.0126277	0.000253052	D-FCA-ZT21	CCA1	20.69	744.325	0.12888	0.135342	0.0075238	D-FCA-ZT24	CCA1	20.0829	1134.93	0.226904	0.240558	0.0121195
D-FCA-ZT15	CCA1	27.8997	4.96865	0.000700206			D-FCA-ZT18	CCA1	24.0244	73.3849	0.012437			D-FCA-ZT21	CCA1	20.6388	771.267	0.133545			D-FCA-ZT24	CCA1	19.974	1224.1	0.244732
D-FCA-ZT15	CCA1	27.7831	5.38804	0.000759308			D-FCA-ZT18	CCA1	24.0135	73.9414	0.0125314			D-FCA-ZT21	CCA1	20.5343	829.349	0.143602			D-FCA-ZT24	CCA1	19.9431	1250.65	0.25004
													TTEST
		Col-0	AVE	STDEV	Aa-0	AVE	STDEV	MPV		FCA	AVE	STDEV	FCA/Col-0	FCA/Aa-0	FCS/MPV
D-col-ZT0	0.282959	0.291609	0.00905743	D-Aa-ZT0	0.233501	0.244641	0.011956	0.25823	D-FCA-ZT0	0.236943	0.248672	0.027258	0.0607387	0.826055	0.312975
D-col-ZT0	0.290842			D-Aa-ZT0	0.243149			0.266995	D-FCA-ZT0	0.229242
D-col-ZT0	0.301025			D-Aa-ZT0	0.257273			0.279149	D-FCA-ZT0	0.279831
D-col-ZT3	0.220353	0.225716	0.00465616	D-Aa-ZT3	0.17991	0.185343	0.00500954	0.200132	D-FCA-ZT3	0.21201	0.219578	0.00790309	0.310935	0.00317482	0.0574327
D-col-ZT3	0.228728			D-Aa-ZT3	0.18634			0.207534	D-FCA-ZT3	0.218946
D-col-ZT3	0.228067			D-Aa-ZT3	0.189779			0.208923	D-FCA-ZT3	0.227778
D-col-ZT6	0.0667462	0.0692137	0.00223974	D-Aa-ZT6	0.0442313	0.0452915	0.00100696	0.0554887	D-FCA-ZT6	0.040142	0.0388332	0.00120611	3.22669e-05	0.00205722	8.17894e-05
D-col-ZT6	0.0711182			D-Aa-ZT6	0.0454082			0.0582632	D-FCA-ZT6	0.038591
D-col-ZT6	0.0697766			D-Aa-ZT6	0.046235			0.0580058	D-FCA-ZT6	0.0377666
D-col-ZT9	0.00486185	0.00498635	0.000111153	D-Aa-ZT9	0.00255617	0.0026007	4.23208e-05	0.00370901	D-FCA-ZT9	0.00230583	0.00180885	0.000546723	0.000592427	0.0666846	0.00338725
D-col-ZT9	0.0050756			D-Aa-ZT9	0.0026404			0.003858	D-FCA-ZT9	0.0018975
D-col-ZT9	0.00502161			D-Aa-ZT9	0.00260553			0.00381357	D-FCA-ZT9	0.00122322
D-col-ZT12	0.00165005	0.00135889	0.000457182	D-Aa-ZT12	0.00125331	0.00132895	6.74828e-05	0.00145168	D-FCA-ZT12	0.00166221	0.00157557	0.000131813	0.47437	0.0448054	0.175104
D-col-ZT12	0.00159466			D-Aa-ZT12	0.00135056			0.00147261	D-FCA-ZT12	0.00142387
D-col-ZT12	0.000831949			D-Aa-ZT12	0.00138298			0.00110746	D-FCA-ZT12	0.00164061
D-col-ZT15	0.00151101	0.00143527	0.000140055	D-Aa-ZT15	0.000966505	0.00101655	5.62702e-05	0.00123876	D-FCA-ZT15	0.000655748	0.000705087	5.19522e-05	0.0010666	0.00214117	0.00019693
D-col-ZT15	0.00152116			D-Aa-ZT15	0.00100569			0.00126343	D-FCA-ZT15	0.000700206
D-col-ZT15	0.00127366			D-Aa-ZT15	0.00107746			0.00117556	D-FCA-ZT15	0.000759308
D-col-ZT18	0.0204912	0.0207105	0.000207189	D-Aa-ZT18	0.0145128	0.0151603	0.000642113	0.017502	D-FCA-ZT18	0.0129148	0.0126277	0.000253052	1.78054e-06	0.00314063	4.90836e-05
D-col-ZT18	0.0207372			D-Aa-ZT18	0.0151714			0.0179543	D-FCA-ZT18	0.012437
D-col-ZT18	0.020903			D-Aa-ZT18	0.0157968			0.0183499	D-FCA-ZT18	0.0125314
D-col-ZT21	0.273067	0.281974	0.0154275	D-Aa-ZT21	0.135903	0.138707	0.00273042	0.204485	D-FCA-ZT21	0.12888	0.135342	0.0075238	0.000121451	0.506884	0.00036798
D-col-ZT21	0.273067			D-Aa-ZT21	0.138859			0.205963	D-FCA-ZT21	0.133545
D-col-ZT21	0.299788			D-Aa-ZT21	0.141358			0.220573	D-FCA-ZT21	0.143602
D-col-ZT24	0.30535	0.288892	0.0165468	D-Aa-ZT24	0.257376	0.259196	0.00377156	0.281363	D-FCA-ZT24	0.226904	0.240558	0.0121195	0.0150786	0.0637587	0.0176584
D-col-ZT24	0.272258			D-Aa-ZT24	0.25668			0.264469	D-FCA-ZT24	0.244732
D-col-ZT24	0.289067			D-Aa-ZT24	0.263532			0.276299	D-FCA-ZT24	0.25004
Fig.1g
		1				2				3				4				5				6				7				8				9				10
	Weight (mg)	PN (10-4)	cfu/g	log10	Weight (mg)	PN (10-4)	cfu/g	log10	Weight (mg)	PN (10-4)	cfu/g	log10	Weight (mg)	PN (10-4)	cfu/g	log10	Weight (mg)	PN (10-4)	cfu/g	log10	Weight (mg)	PN (10-4)	cfu/g	log10	Weight (mg)	PN (10-4)	cfu/g	log10	Weight (mg)	PN (10-4)	cfu/g	log10	Weight (mg)	PN (10-4)	cfu/g	log10	Weight (mg)	PN (10-4)	cfu/g	log10	cfu/g-AVE	STDEV-1	log10-AVE	STDEV-2
Col-0	47	215	1.01655e+09	9.00713	43	225	1.16279e+09	9.0655	60	245	9.07407e+08	8.9578	56	188	7.46032e+08	8.87276	43	258	1.33333e+09	9.12494	51	234	1.01961e+09	9.00843	57	236	9.20078e+08	8.96382	47	218	1.03073e+09	9.01315									1.01707e+09	1.75802e+08	9.00169	0.0750733
Sei-0	62	390	1.39785e+09	9.14546	78	248	7.06553e+08	8.84914	63	211	7.44268e+08	8.87173	70	152	4.8254e+08	8.68353	70	334	1.06032e+09	9.02544	64	304	1.05556e+09	9.02348	63	783	2.7619e+09	9.44121	55	298	1.20404e+09	9.08064	51	260	1.1329e+09	9.05419	62	114	4.08602e+08	8.6113	1.09545e+09	6.6721e+08	8.97861	0.238592
FCS	63	19	6.70194e+07	7.8262	60	40	1.48148e+08	8.1707	73	57	1.73516e+08	8.23934	72	47	1.45062e+08	8.16155	77	27	7.79221e+07	7.89166	87	33	8.42912e+07	7.92578	76	41	1.19883e+08	8.07876	72	21	6.48148e+07	7.81167	80	14	3.88889e+07	7.58983	69	35	1.12721e+08	8.05201	1.03227e+08	4.34626e+07	7.97475	0.201718
cca1-1(Col)	59	147	5.53672e+08	8.74325	51	121	5.27233e+08	8.722	58	191	7.31801e+08	8.86439	65	290	9.91453e+08	8.99627	59	180	6.77966e+08	8.83121	49	175	7.93651e+08	8.89963	54	157	6.46091e+08	8.81029	53	174	7.2956e+08	8.86306	74	190	5.70571e+08	8.75631	61	215	7.83242e+08	8.8939	7.00524e+08	1.39017e+08	8.83803	0.0838098
cca1(Sei)-36	50	320	1.42222e+09	9.15297	59	173	6.51601e+08	8.81398	61	220	8.01457e+08	8.90388	56	340	1.34921e+09	9.13008	48	311	1.43981e+09	9.15831	56	181	7.18254e+08	8.85628	60	309	1.14444e+09	9.05859	45	220	1.08642e+09	9.036	51	216	9.41176e+08	8.97367					1.06162e+09	3.02377e+08	9.00931	0.129673
cca1(Sei)-36-F1	57	145	5.65302e+08	8.75228	66	176	5.92593e+08	8.77276	68	195	6.37255e+08	8.80431	67	212	7.03151e+08	8.84705	62	290	1.03943e+09	9.01679	40	322	1.78889e+09	9.25258	51	513	2.23529e+09	9.34933	38	464	2.71345e+09	9.43352	80	354	9.83333e+08	8.9927					1.25097e+09	7.97953e+08	9.02459	0.260614
cca1-1(Col)	59	147	5.53672e+08	8.74325	51	121	5.27233e+08	8.722	58	191	7.31801e+08	8.86439	65	290	9.91453e+08	8.99627	59	180	6.77966e+08	8.83121	49	175	7.93651e+08	8.89963	54	157	6.46091e+08	8.81029	53	174	7.2956e+08	8.86306	74	190	5.70571e+08	8.75631	61	215	7.83242e+08	8.8939	7.00524e+08	1.39017e+08	8.83803	0.0838098
cca1(Sei)-56	71	226	7.07355e+08	8.84964	61	202	7.35883e+08	8.86681	72	296	9.1358e+08	8.96075	77	151	4.35786e+08	8.63927	71	205	6.41628e+08	8.80728	64	202	7.01389e+08	8.84596																	6.8927e+08	1.54587e+08	8.82828	0.105797
cca1(Sei)-56-F1	61	121	4.40801e+08	8.64424	81	192	5.26749e+08	8.7216	67	252	8.35821e+08	8.92211	60	397	1.47037e+09	9.16743	66	229	7.71044e+08	8.88708	54	212	8.72428e+08	8.94073																	8.19536e+08	3.62812e+08	8.88053	0.183736
Fig.1h, i
	1	2	3	4	5	6	7	8	9	10	AVE	MPV	MPH	BPH
Col-0	1.01655e+09	1.16279e+09	9.07407e+08	7.46032e+08	1.33333e+09	1.01961e+09	9.20078e+08	1.03073e+09			1.01707e+09
Sei-0	1.39785e+09	7.06553e+08	7.44268e+08	4.8254e+08	1.06032e+09	1.05556e+09	2.7619e+09	1.20404e+09	1.1329e+09	4.08602e+08	1.09545e+09
FCS	6.70194e+07	1.48148e+08	1.73516e+08	1.45062e+08	7.79221e+07	8.42912e+07	1.19883e+08	6.48148e+07	3.88889e+07	1.12721e+08	1.03227e+08	1.05626e+09	-0.902271	-0.905768
cca1-1(Col)	5.53672e+08	5.27233e+08	7.31801e+08	9.91453e+08	6.77966e+08	7.93651e+08	6.46091e+08	7.2956e+08	5.70571e+08	7.83242e+08	7.00524e+08
cca1(Sei)-36	1.42222e+09	6.51601e+08	8.01457e+08	1.34921e+09	1.43981e+09	7.18254e+08	1.14444e+09	1.08642e+09	9.41176e+08		1.06162e+09
cca1(Sei)-36-F1	5.65302e+08	5.92593e+08	6.37255e+08	7.03151e+08	1.03943e+09	1.78889e+09	2.23529e+09	2.71345e+09	9.83333e+08		1.25097e+09	8.81073e+08	0.419821	0.178354
cca1-1(Col)	5.53672e+08	5.27233e+08	7.31801e+08	9.91453e+08	6.77966e+08	7.93651e+08	6.46091e+08	7.2956e+08	5.70571e+08	7.83242e+08	7.00524e+08
cca1(Sei)-56	7.07355e+08	7.35883e+08	9.1358e+08	4.35786e+08	6.41628e+08	7.01389e+08					6.8927e+08
cca1(Sei)-56-F1	4.40801e+08	5.26749e+08	8.35821e+08	1.47037e+09	7.71044e+08	8.72428e+08					8.19536e+08	6.94897e+08	0.179362	0.169889
Fig.1j
Inoculated at Dawn	1				2				3				4				5				6
	Weight (mg)	PN (10-4)	cfu/g	log10	Weight (mg)	PN (10-4)	cfu/g	log10	Weight (mg)	PN (10-4)	cfu/g	log10	Weight (mg)	PN (10-4)	cfu/g	log10	Weight (mg)	PN (10-4)	cfu/g	log10	Weight (mg)	PN (10-4)	cfu/g	log10	AVE-1	AVE-2	STDEV
Col-0	105	256	5.41799e+08	8.73384	109	446	9.09276e+08	8.9587	114	282	5.49708e+08	8.74013	96	170	3.93519e+08	8.59497	103	231	4.98382e+08	8.69756	109	160	3.26198e+08	8.51348	5.3648e+08	8.70645	0.151827
Sei-0	83	341	9.12985e+08	8.96046	73	265	8.06697e+08	8.90671	82	576	1.56098e+09	9.1934	76	372	1.08772e+09	9.03652	107	326	6.77051e+08	8.83062					1.00909e+09	8.98554	0.138425
FCS	109	130	2.65036e+08	8.4233	133	159	2.65664e+08	8.42433	105	124	2.62434e+08	8.41902	103	118	2.54585e+08	8.40583	100	198	440000000	8.64345	93	192	4.58781e+08	8.66161	3.24417e+08	8.49626	0.121362
cca1-1(Col)	131	357	6.05598e+08	8.78218	86	435	1.12403e+09	9.05078	92	270	6.52174e+08	8.81436	80	206	5.72222e+08	8.75756	98	318	7.21088e+08	8.85799	102	549	1.19608e+09	9.07776	8.11865e+08	8.89011	0.139293
cca1(Sei)-36	61	326	1.18761e+09	9.07468	76	373	1.09064e+09	9.03768	70	316	1.00317e+09	9.00138	80	281	7.80556e+08	8.8924	76	210	6.14035e+08	8.78819					9.35204e+08	8.95887	0.117236
cca1(Sei)-36-F1	93	321	7.67025e+08	8.88481	78	426	1.21368e+09	9.0841	67	405	1.34328e+09	9.12817	70	423	1.34286e+09	9.12803	71	202	6.32238e+08	8.80088					1.05982e+09	9.0052	0.152212
Inoculated at Dusk	1				2				3				4				5				6
	Weight (mg)	PN (10-4)	cfu/g	log10	Weight (mg)	PN (10-4)	cfu/g	log10	Weight (mg)	PN (10-4)	cfu/g	log10	Weight (mg)	PN (10-4)	cfu/g	log10	Weight (mg)	PN (10-4)	cfu/g	log10	Weight (mg)	PN (10-4)	cfu/g	log10	AVE-1	AVE-2	STDEV
Col-0	118	309	5.81921e+08	8.76486	120	378	700000000	8.8451	115	310	5.99034e+08	8.77745	105	483	1.02222e+09	9.00955	115	330	6.37681e+08	8.8046	114	330	6.43275e+08	8.8084	6.97355e+08	8.83499	0.0899229
Sei-0	56	456	1.80952e+09	9.25756	46	301	1.45411e+09	9.1626	53	293	1.22851e+09	9.08938	65	353	1.20684e+09	9.08165	52	201	8.58974e+08	8.93398	55	512	2.06869e+09	9.31569	1.43777e+09	9.14014	0.13683
FCS	86	55	1.42119e+08	8.15265	121	79	1.45087e+08	8.16163	113	64	1.2586e+08	8.09989	95	139	3.25146e+08	8.51208	113	39	7.66962e+07	7.88477	109	74	1.50866e+08	8.17859	1.60963e+08	8.16494	0.201781
cca1-1(Col)	81	250	6.85871e+08	8.83624	86	527	1.36176e+09	9.1341	73	690	2.10046e+09	9.32231	82	519	1.4065e+09	9.14814	82	333	9.02439e+08	8.95542	77	430			1.29141e+09	9.07924	0.187897
cca1(Sei)-36	60	331	1.22593e+09	9.08846	53	338	1.41719e+09	9.15143	48	399	1.84722e+09	9.26652	64	426	1.47917e+09	9.17002									1.49238e+09	9.16911	0.0737241
cca1(Sei)-36-F1	59	273	1.02825e+09	9.0121	43	373	1.92765e+09	9.28503	66	424	1.42761e+09	9.15461	38	303	1.77193e+09	9.24845	45	534	2.63704e+09	9.42112					1.75849e+09	9.22426	0.152393
Inoculated at Dawn	AVE-1	AVE-2	STDEV	MPV	MPH
Col-0	5.3648e+08	8.70645	0.151827
Sei-0	1.00909e+09	8.98554	0.138425
FCS	3.17362e+08	8.48353	0.134393	7.72783e+08	-0.589326
cca1-1(Col)	8.11865e+08	8.89011	0.139293
cca1(Sei)-36	9.35204e+08	8.95887	0.117236
cca1(Sei)-36-F1	1.05982e+09	9.0052	0.152212	8.73535e+08	0.213249
Inoculated at Dusk
Col-0	6.97355e+08	8.83499	0.0899229
Sei-0	1.43777e+09	9.14014	0.13683
FCS	1.60963e+08	8.16494	0.201781	1.06756e+09	-0.849225
cca1-1(Col)	1.29141e+09	9.07924	0.187897
cca1(Sei)-36	1.49238e+09	9.16911	0.0737241
cca1(Sei)-36-F1	1.75849e+09	9.22426	0.152393	1.39189e+09	0.263385
Inoculated at Dawn
	cfu/g-1	MPV	MPH	cfu/g-2	MPV	MPH	cfu/g-3	MPV	MPH	cfu/g-4	MPV	MPH
Col-0	5.41799e+08			9.09276e+08			5.49708e+08			3.93519e+08
Sei-0	9.12985e+08			8.06697e+08			1.56098e+09			1.08772e+09
FCS	2.65036e+08	7.27392e+08	-0.635636	2.65664e+08	8.57987e+08	-0.690363	2.62434e+08	1.05534e+09	-0.751328	2.54585e+08	7.40619e+08	-0.656254
cca1-1(Col)	6.05598e+08			1.12403e+09			6.52174e+08			5.72222e+08
cca1(Sei)-36	1.18761e+09			1.09064e+09			1.00317e+09			7.80556e+08
cca1(Sei)-36-F1	7.67025e+08	8.96606e+08	-0.144524	1.21368e+09	1.10734e+09	0.0960304	1.34328e+09	8.27674e+08	0.622962	1.34286e+09	6.76389e+08	0.985333
Inoculated at Dusk		MPV	MPH		MPV	MPH		MPV	MPH		MPV	MPH
Col-0	5.81921e+08			700000000			5.99034e+08			1.02222e+09
Sei-0	1.80952e+09			1.45411e+09			1.22851e+09			1.20684e+09
FCS	1.42119e+08	1.19572e+09	-0.881144	1.45087e+08	1.07705e+09	-0.865292	1.2586e+08	9.13773e+08	-0.862263	3.25146e+08	1.11453e+09	-0.708266
cca1-1(Col)	6.85871e+08			1.36176e+09			2.10046e+09			1.4065e+09
cca1(Sei)-36	1.22593e+09			1.41719e+09			1.84722e+09			1.47917e+09
cca1(Sei)-36-F1	1.02825e+09	9.55898e+08	0.0756881	1.92765e+09	1.38947e+09	0.387323	1.42761e+09	1.97384e+09	-0.276735	1.77193e+09	1.44284e+09	0.228089
	1	2	3	4	MPH-STDEV	TTEST
FCS (Inoculated at Dawn)	-0.635636	-0.690363	-0.751328	-0.656254	0.0505998	p-value	0.000519752
FCS (Inoculated at dusk)	-0.881144	-0.865292	-0.862263	-0.931185	0.0319025
cca1(Sei)-36-F1 (Inoculated at Dawn)	-0.144524	0.0960304	0.622962	0.985333	0.05102	p-value	0.364423
cca1(Sei)-36-F1 (Inoculated at dusk)	0.0756881	0.387323	-0.276735	0.228089	0.02837

## Sheet: Figure 2
Fig.2a
	target	CT	exp.	relative exp.	AVE	STDEV			target	CT	exp.	relative exp.	AVE	STDEV			target	CT	exp.	relative exp.	AVE	STDEV			target	CT	exp.	relative exp.	AVE	STDEV			target	CT	exp.	relative exp.	AVE	STDEV			target	CT	exp.	relative exp.	AVE	STDEV			target
Col-0-0hpi	ACTIN	18.1276	4415.45	4170.72				Col-0-8hpi	ACTIN	19.8133	1368.7	1753.1				Col-0-16hpi	ACTIN	19.3397	1902.04	1973.53				Col-0-24hpi	ACTIN	18.9281	2531.67	2550.58				Col-0-32hpi	ACTIN	18.2813	3968.15	4061.06				Col-0-40hpi	ACTIN	18.2651	4013.07	4102.84				Col-0-48hpi	ACTIN
		18.1586	4321.37							18.9552	2484.43							19.2837	1977.51							18.8721	2632.16							18.2103	4168.73							18.2358	4095.57
		18.353	3775.34							19.7744	1406.15							19.2382	2041.03							18.9532	2487.9							18.2532	4046.3							18.1996	4199.88
	PAD4	35.8093	0.0203951	4.89005e-06	6.3056e-06	1.71207e-06			PAD4	22.2702	248.281	0.141624	0.143444	0.00274153			PAD4	19.3501	1888.33	0.956832	0.983035	0.0340498			PAD4	17.6336	6223.27	2.43994	2.41939	0.0545862			PAD4	16.4834	13839.3	3.40781	3.41437	0.0826866			PAD4	17.9703	4925.28	1.20046	1.19466	0.00505397			PAD4
		35.0638	0.0342354	8.20851e-06						22.2205	256.999	0.146597						19.2559	2016	1.02152						17.6214	6276.26	2.46072						16.5144	13544.3	3.33516						17.98	4892.1	1.19237
		35.5591	0.0242662	5.81824e-06						22.2652	249.134	0.142111						19.3293	1915.8	0.970749						17.6831	6013.03	2.35752						16.4449	14214.3	3.50014						17.9815	4887.15	1.19116
Sei-0hpi	ACTIN	18.291	3941.59	3812.91				Sei-8hpi	ACTIN	18.8286	2712.98	2638.92				Sei-16hpi	ACTIN	19.4188	1800.27	1833.95				Sei-24hpi	ACTIN	18.425	3591.03	3611.3				Sei-32hpi	ACTIN	18.425	3591.03	3611.3				Sei-40hpi	ACTIN	18.2904	3943.04	3784.77				Sei-48hpi	ACTIN
		18.3703	3730.18							18.8979	2585.34							19.3776	1852.57							18.408	3633.87							18.408	3633.87							18.3744	3719.63
		18.3562	3766.95							18.8796	2618.45							19.3804	1849.02							18.4178	3609							18.4178	3609							18.3853	3691.65
	PAD4	34.5141	0.0501596	1.31552e-05	1.40944e-05	3.63601e-06			PAD4	22.3968	227.369	0.0861596	0.0846283	0.0013262			PAD4	19.4078	1814.09	0.989172	1.00228	0.0355619			PAD4	17.4517	7061.81	1.95548	1.93808	0.0197846			PAD4	16.4989	13690.6	3.79105	3.93255	0.166305			PAD4	18.2297	4113.03	1.08673	1.11438	0.0319055			PAD4
		34.7689	0.0420187	1.10201e-05						22.4359	221.285	0.0838541						19.3322	1911.96	1.04253						17.4615	7013.89	1.9422						16.4615	14051.1	3.89085						18.2029	4190.24	1.10713
		34.0542	0.0690436	1.81079e-05						22.4356	221.329	0.0838711						19.4284	1788.34	0.975132						17.4806	6921.27	1.91656						16.3806	14863.1	4.11573						18.1491	4349.81	1.14929
FCS-0hpi	ACTIN	18.0852	4547.53	4468.44				FCS-8hpi	ACTIN	18.808	2752.14	2724.53				FCS-16hpi	ACTIN	19.5531	1639.91	1633.15				FCS-24hpi	ACTIN	18.2339	4101.13	3984.79				FCS-32hpi	ACTIN	18.2339	4101.13	3984.79				FCS-40hpi	ACTIN	18.2174	4148.37	3979.17				FCS-48hpi	ACTIN
		18.1104	4468.44							18.923	2540.66							19.5319	1664.29							18.2956	3928.94							18.2956	3928.94							18.2353	4096.94
		18.1361	4389.37							18.7422	2880.79							19.5929	1595.24							18.2973	3924.3							18.2973	3924.3							18.385	3692.19
	PAD4	34.791	0.041381	9.26071e-06	1.29395e-05	3.19389e-06			PAD4	21.1085	556.524	0.204264	0.203147	0.00227613			PAD4	18.4334	3570.1	2.18603	2.1728	0.0213033			PAD4	15.6149	25303.7	6.35007	6.33308	0.059666			PAD4	17.0608	9265.71	2.32527	2.34577	0.0178264			PAD4	18.1195	4440.15	1.11585	1.10399	0.0205434			PAD4
		34.0964	0.0670454	1.50042e-05						21.1351	546.344	0.200528						18.4585	3508.36	2.14822						15.6339	24971.7	6.26677						17.0429	9381.74	2.35439						18.1195	4440.19	1.11586
		34.1403	0.065032	1.45536e-05						21.1058	557.57	0.204648						18.4347	3567.03	2.18414						15.6076	25432.6	6.38242						17.0409	9394.73	2.35765						18.1662	4298.58	1.08027
cca1-1-0hpi	ACTIN	18.3297	3836.93	3829.18				cca1-1-8hpi	ACTIN	18.8335	2703.76	2729.17				cca1-1-16hpi	ACTIN	19.1638	2149.31	2064.32				cca1-1-24hpi	ACTIN	18.2344	4099.59	3944.95				cca1-1-32hpi	ACTIN	18.2344	4099.59	4034.25				cca1-1-40hpi	ACTIN	18.2952	3929.89	4061.02				cca1-1-48hpi	ACTIN
		18.3757	3716.32							18.7773	2811.41							19.2988	1956.81							18.2655	4011.87							18.2655	4011.87							18.2315	4107.92
		18.2936	3934.29							18.8503	2672.33							19.2062	2086.85							18.3729	3723.4							18.2729	3991.31							18.2185	4145.26
	PAD4	35.565	0.0241673	6.31135e-06	7.00654e-06	1.99968e-06			PAD4	22.0093	297.611	0.109048	0.11084	0.00238574			PAD4	19.3418	1899.27	0.920046	0.930794	0.0124857			PAD4	17.32	7738.71	1.96167	1.98862	0.0283267			PAD4	16.7167	11768.2	2.91706	2.8791	0.033356			PAD4	18.1303	4407.08	1.08522	1.08757	0.00428566			PAD4
		35.7769	0.0208585	5.44724e-06						21.9978	300.003	0.109925						19.304	1949.73	0.94449						17.3022	7834.79	1.98603						16.7422	11561.3	2.86579						18.1207	4436.73	1.09252
		35.0131	0.0354622	9.26104e-06						21.9511	309.893	0.113548						19.3296	1915.38	0.927847						17.2791	7961.51	2.01815						16.7479	11515.6	2.85446						18.1306	4406.11	1.08498
36-3-0hpi	ACTIN	18.297	3925.02	3935.13				36-3-8hpi	ACTIN	18.7605	2844.34	3113.34				36-3-16hpi	ACTIN	19.155	2162.47	2166.68				36-3-24hpi	ACTIN	18.277	3979.99	4008.51				36-3-32hpi	ACTIN	18.2106	4167.89	4100.88				36-3-40hpi	ACTIN	18.2952	3929.89	4061.02				36-3-48hpi	ACTIN
		18.3055	3902.07							18.2839	3960.98							19.1564	2160.35							18.2842	3960.03							18.2437	4073.04							18.2315	4107.92
		18.2776	3978.3							18.9264	2534.71							19.1452	2177.22							18.2393	4085.51							18.2478	4061.71							18.2185	4145.26
	PAD4	35.8828	0.0193788	4.92458e-06	5.68454e-06	1.30573e-06			PAD4	22.0405	291.246	0.0935476	0.0902809	0.00326049			PAD4	19.3037	1950.15	0.900061	0.901908	0.0055334			PAD4	17.4285	7176.46	1.79031	1.78029	0.0380269			PAD4	16.6135	12642.7	3.08293	3.08231	0.0085868			PAD4	18.303	3908.7	0.962492	0.997596	0.0304014			PAD4
		35.8793	0.019427	4.9368e-06						22.0918	281.036	0.0902683						19.2909	1967.62	0.908128						17.471	6967.83	1.73826						16.61	12674.1	3.09057						18.2265	4122.07	1.01503
		35.3377	0.0283024	7.19225e-06						22.1445	270.944	0.0870267						19.3078	1944.67	0.897534						17.411	7264.66	1.81231						16.618	12603.8	3.07343						18.2262	4123.01	1.01526
cca(Sei)-36-F1-0hpi	ACTIN	18.6032	3172.96	3266.71				cca(Sei)-36-F1-8hpi	ACTIN	18.7577	2849.83	2768.09				cca(Sei)-36-F1-16hpi	ACTIN	19.198	2098.81	2123.9				cca(Sei)-36-F1-24hpi	ACTIN	18.2211	4137.75	3940.33				cca(Sei)-36-F1-32hpi	ACTIN	18.1977	4205.46	4213.88				cca(Sei)-36-F1-40hpi	ACTIN	18.3029	3909.12	3845.27				cca(Sei)-36-F1-48hpi	ACTIN
		18.5325	3332.54							18.8919	2596.27							19.1727	2136.02							18.3749	3718.33							18.1928	4219.68							18.3675	3737.56
		18.549	3294.64							18.7535	2858.17							19.1721	2136.86							18.2825	3964.9							18.1939	4216.48							18.3102	3889.13
	PAD4	35.8133	0.020338	6.22582e-06	6.08772e-06	3.96025e-07			PAD4	21.2661	498.811	0.1802	0.180404	0.000180136			PAD4	19.1048	2239.19	1.05428	1.05481	0.00079089			PAD4	17.3582	7535.91	1.91251	1.90339	0.0414718			PAD4	16.9285	10157.5	2.41048	2.40947	0.00120289			PAD4	18.1084	4474.77	1.16371	1.15599	0.00694807			PAD4
		35.9552	0.018428	5.64113e-06						21.2633	499.76	0.180543						19.1046	2239.52	1.05444						17.3997	7321.6	1.85812						16.9299	10147.6	2.40814						18.1251	4422.95	1.15023
		35.7744	0.0208946	6.3962e-06						21.2639	499.551	0.180468						19.1029	2242.25	1.05572						17.338	7642.44	1.93954						16.929	10154.5	2.40978						18.1204	4437.58	1.15404
	target	CT	exp.	relative exp.	AVE	STDEV			target	CT	exp.	relative exp.	AVE	STDEV			target	CT	exp.	relative exp.	AVE	STDEV			target	CT	exp.	relative exp.	AVE	STDEV			target	CT	exp.	relative exp.	AVE	STDEV			target	CT	exp.	relative exp.	AVE	STDEV			target
Col-0-0hpi	ACTIN	18.1111	4466.4	4321.25				Col-0-8hpi	ACTIN	18.3297	3836.85	3755.21				Col-0-16hpi	ACTIN	18.2389	4086.82	3992.69				Col-0-24hpi	ACTIN	18.2012	4195.31	4159.91				Col-0-32hpi	ACTIN	18.2125	4162.37	3903.86				Col-0-40hpi	ACTIN	18.2664	4009.32	4018.81				Col-0-48hpi	ACTIN
		18.1693	4289.17							18.3643	3745.65							18.2684	4003.82							18.2103	4168.73							18.317	3871.02							18.2563	4037.61
		18.1968	4208.18							18.3886	3683.12							18.3109	3887.43							18.2288	4115.68							18.3905	3678.2							18.2664	4009.49
	EDS1	35.3229	0.0285939	6.61705e-06	3.88545e-06	3.45613e-06			EDS1	22.8915	161.238	0.0429372	0.0434024	0.000512693			EDS1	21.419	448.514	0.112334	0.113466	0.00268786			EDS1	20.6807	749.159	0.18009	0.179022	0.00413126			EDS1	20.4108	903.663	0.231479	0.231861	0.00705027			EDS1	21.4308	444.877	0.110699	0.104485	0.00645902			EDS1
		350162353	0	0						22.8788	162.668	0.043318						21.4294	445.3	0.111529						20.6614	759.244	0.182515						20.4516	878.408	0.22501						21.609	393.064	0.097806
		35.715	0.021776	5.03929e-06						22.8579	165.049	0.0439521						21.3662	465.285	0.116534						20.7264	725.745	0.174462						20.3642	933.394	0.239095						21.5075	421.779	0.104951
Sei-0hpi	ACTIN	18.2451	4069.27	4130.95				Sei-8hpi	ACTIN	18.8286	2712.98	2638.92				Sei-16hpi	ACTIN	18.3469	3791.44	3795.7				Sei-24hpi	ACTIN	18.4125	3622.35	3608.55				Sei-32hpi	ACTIN	18.2189	4143.96	4145.61				Sei-40hpi	ACTIN	18.2791	3974.21	3837.36				Sei-48hpi	ACTIN
		18.2236	4130.37							18.8979	2585.34							18.3101	3889.48							18.4517	3525.09							18.223	4132.15							18.3202	3862.36
		18.2019	4193.2							18.8796	2618.45							18.3796	3706.17							18.3905	3678.2							18.2131	4160.72							18.3916	3675.52
	EDS1	34.5334	0.0494883	1.19799e-05	1.15454e-05	8.83193e-07			EDS1	24.2317	63.541	0.0240784	0.0244524	0.000323939			EDS1	22.2318	254.989	0.0671784	0.0653857	0.00278872			EDS1	20.9108	638.457	0.176929	0.164867	0.0134012			EDS1	20.3948	913.753	0.220415	0.223583	0.00359746			EDS1	22.2793	246.713	0.0642923	0.0674889	0.00305451			EDS1
		34.7192	0.0434951	1.05291e-05						24.1985	65.0223	0.0246397						22.3433	235.989	0.0621727						20.9919	603.466	0.167232						20.3791	923.807	0.22284						22.2029	260.159	0.0677963
		34.5159	0.0500964	1.21271e-05						24.1986	65.021	0.0246392						22.2398	253.575	0.0668059						21.1442	542.875	0.150441						20.3493	943.1	0.227493						22.1491	270.066	0.0703781
FCS-0hpi	ACTIN	18.0672	4604.49	4516.61				FCS-8hpi	ACTIN	18.808	2752.14	2724.53				FCS-16hpi	ACTIN	18.2153	4154.26	3901.5				FCS-24hpi	ACTIN	18.2811	3968.74	3965.86				FCS-32hpi	ACTIN	18.2811	3968.74	3965.86				FCS-40hpi	ACTIN	18.2802	3971.28	3921.68				FCS-48hpi	ACTIN
		18.1061	4481.85							18.923	2540.66							18.3608	3754.82							18.2945	3932							18.2945	3932							18.2867	3953.17
		18.112	4463.48							18.7422	2880.79							18.3453	3795.43							18.2709	3996.83							18.2709	3996.83							18.3283	3840.6
	EDS1	34.9975	0.0358484	7.93703e-06	7.99199e-06	5.90316e-08			EDS1	22.4285	222.42	0.0816361	0.0807481	0.000831665			EDS1	20.6658	756.922	0.194008	0.186462	0.00662764			EDS1	19.4583	1751.62	0.441676	0.410877	0.0268357			EDS1	20.8093	685.135	0.172758	0.182787	0.0120175			EDS1	21.6195	390.187	0.0994946	0.0996278	0.000148587			EDS1
		34.9889	0.0360631	7.98456e-06						22.4465	219.653	0.0806205						20.7437	717.065	0.183792						19.6281	1556.69	0.392522						20.6268	777.734	0.196107						21.6153	391.337	0.0997881
		34.9764	0.0363785	8.05438e-06						22.4578	217.929	0.0799876						20.7611	708.456	0.181585						19.6066	1580.13	0.398433						20.7542	711.853	0.179495						21.618	390.603	0.0996007
cca1-1-0hpi	ACTIN	18.3397	3810.45	3826.93				cca1-1-8hpi	ACTIN	18.8335	2703.76	2729.17				cca1-1-16hpi	ACTIN	18.3155	3874.97	3882.34				cca1-1-24hpi	ACTIN	18.2231	4131.83	4071.42				cca1-1-32hpi	ACTIN	18.2035	4188.69	4080.72				cca1-1-40hpi	ACTIN	18.2952	3929.89	4061.02				cca1-1-48hpi	ACTIN
		18.3357	3821.05							18.7773	2811.41							18.3582	3761.81							18.2092	4171.95							18.2131	4160.76							18.2315	4107.92
		18.3251	3849.28							18.8503	2672.33							18.2661	4010.24							18.3024	3910.49							18.3089	3892.72							18.2185	4145.26
	EDS1	35.708	0.0218816	5.7178e-06	5.31459e-06	3.53269e-07			EDS1	23.6935	92.3549	0.0338399	0.0353582	0.0013935			EDS1	21.9422	311.828	0.0803197	0.0784186	0.00164681			EDS1	21.33	477.146	0.117194	0.113173	0.00349493			EDS1	20.61	786.88	0.192829	0.198861	0.0104357			EDS1	22.303	242.679	0.0597581	0.0561413	0.00321742			EDS1
		35.8841	0.0193621	5.05945e-06						23.6183	97.3103	0.0356556						21.9935	300.905	0.0775062						21.4021	453.817	0.111464						20.6099	786.937	0.192843						22.4207	223.634	0.0550684
		35.8539	0.0197719	5.16652e-06						23.5815	99.83	0.0365789						21.9949	300.61	0.07743						21.4099	451.366	0.110862						20.481	860.668	0.210911						22.4596	217.661	0.0535975
36-3-0hpi	ACTIN	18.2759	3983.12	4004.99				36-3-8hpi	ACTIN	18.7605	2844.34	3113.34				36-3-16hpi	ACTIN	18.378	3710.24	3959.73				36-3-24hpi	ACTIN	18.2693	4001.41	4066.62				36-3-32hpi	ACTIN	18.2062	4180.79	4186.57				36-3-40hpi	ACTIN	18.2943	3932.42	4068.76				36-3-48hpi	ACTIN
		18.2951	3930.2							18.2839	3960.98							18.2388	4086.99							18.2484	4060.03							18.1886	4232.27							18.2961	3927.64
		18.2337	4101.66							18.9264	2534.71							18.2406	4081.96							18.2208	4138.43							18.218	4146.65							18.1503	4346.22
	EDS1	35.9441	0.0185712	4.63702e-06	5.00798e-06	6.53443e-07			EDS1	22.9405	155.842	0.0500562	0.0505672	0.00100763			EDS1	22.0778	283.785	0.0716678	0.0688597	0.00266239			EDS1	21.5729	403.052	0.0991123	0.100208	0.00148161			EDS1	20.53	831.857	0.198697	0.197386	0.00504192			EDS1	21.243	506.858	0.124573	0.121993	0.00677279			EDS1
		35.948	0.0185209	4.62445e-06						22.8932	161.047	0.051728						22.1421	271.397	0.0685393						21.533	414.365	0.101894						20.5088	844.191	0.201643						21.3668	465.095	0.114309
		35.6313	0.0230787	5.76248e-06						22.9445	155.41	0.0499175						22.1883	262.815	0.066372						21.5655	405.113	0.0996191						20.5807	803.059	0.191818						21.2142	517.123	0.127096
cca(Sei)-36-F1-0hpi	ACTIN	18.6729	3022.99	3170.74				cca(Sei)-36-F1-8hpi	ACTIN	18.7577	2849.83	2768.09				cca(Sei)-36-F1-16hpi	ACTIN	18.4496	3530.27	3631.18				cca(Sei)-36-F1-24hpi	ACTIN	18.2171	4149.26	3984.54				cca(Sei)-36-F1-32hpi	ACTIN	18.2073	4177.6	4117.53				cca(Sei)-36-F1-40hpi	ACTIN	18.3029	3909.12	3845.27				cca(Sei)-36-F1-48hpi	ACTIN
		18.6318	3110.41							18.8919	2596.27							18.366	3741.26							18.3556	3768.52							18.2425	4076.62							18.3675	3737.56
		18.5127	3378.81							18.7535	2858.17							18.4127	3622.01							18.257	4035.83							18.2348	4098.38							18.3102	3889.13
	EDS1	35.9727	0.0182055	5.74172e-06	5.90012e-06	1.82138e-07			EDS1	22.6606	189.291	0.0683832	0.0703232	0.00231869			EDS1	21.7317	360.924	0.0993957	0.0988864	0.000441854			EDS1	21.2819	493.349	0.123816	0.126278	0.00230636			EDS1	20.3173	964.354	0.234207	0.209204	0.0233615			EDS1	21.3249	478.841	0.124527	0.123109	0.00179416			EDS1
		35.9435	0.0185789	5.8595e-06						22.6333	192.923	0.0696952						21.7425	358.247	0.0986585						21.2297	511.568	0.128388						20.6014	846.046	0.205474						21.3651	465.631	0.121092
		35.8858	0.0193388	6.09914e-06						22.5687	201.769	0.0728912						21.7432	358.053	0.0986051						21.2496	504.556	0.126628						20.6341	773.819	0.187933						21.3344	475.688	0.123707
	target	CT	exp.	relative exp.	AVE	STDEV			target	CT	exp.	relative exp.	AVE	STDEV			target	CT	exp.	relative exp.	AVE	STDEV			target	CT	exp.	relative exp.	AVE	STDEV			target	CT	exp.	relative exp.	AVE	STDEV			target	CT	exp.	relative exp.	AVE	STDEV			target
Col-0-0hpi	ACTIN	17.6742	6050.47	6260.18				Col-0-8hpi	ACTIN	17.663	6097.59	5881.27				Col-0-16hpi	ACTIN	16.7939	11153.4	11129.1				Col-0-24hpi	ACTIN	16.7995	11110.1	10493.8				Col-0-32hpi	ACTIN	16.5052	13631.2	13431.9				Col-0-40hpi	ACTIN	18.9326	2523.86	2658.94				Col-0-48hpi	ACTIN
		17.6185	6289.11							17.7384	5786.2							16.8066	11055.4							16.9546	9974.82							16.5876	12872.5							18.8682	2639.37
		17.5842	6440.96							17.745	5760.04							16.7907	11178.5							16.8951	10396.4							16.4883	13792.1							18.7762	2813.6
	ICS1	35.5694	0.0240944	3.84883e-06	3.87185e-06	2.12334e-08			ICS1	22.4581	217.886	0.0370475	0.0349185	0.00188578			ICS1	17.5304	6686.07	0.600774	0.607305	0.0149039			ICS1	16.7096	11826.3	1.12698	1.07767	0.0464797			ICS1	15.6855	24092.1	1.79364	1.77233	0.0215878			ICS1	19.3761	1854.47	0.697444	0.705849	0.0160894			ICS1
		35.5538	0.0243563	3.89066e-06						22.5711	201.433	0.0342499						17.475	6948.56	0.62436						16.7824	11242.7	1.07137						15.7205	23512.3	1.75048						19.3216	1926.14	0.724401
		35.5592	0.0242648	3.87606e-06						22.6048	196.776	0.0334581						17.54	6641.64	0.596782						16.8326	10857.5	1.03467						15.7023	23813	1.77287						19.3797	1849.84	0.695703
Sei-0hpi	ACTIN	17.4696	6974.6	6696.59				Sei-8hpi	ACTIN	17.6244	6263.28	6186.37				Sei-16hpi	ACTIN	16.5216	13476.1	12804.6				Sei-24hpi	ACTIN	16.4116	14546.8	14205				Sei-32hpi	ACTIN	16.3363	15328.1	15427.1				Sei-40hpi	ACTIN	18.2022	4192.33	4079.27				Sei-48hpi	ACTIN
		17.5652	6526.26							17.6313	6233.31							16.6466	12355.5							16.4771	13899.4							16.3256	15443.1							18.212	4163.93
		17.5515	6588.92							17.6713	6062.53							16.6204	12582.2							16.4495	14168.9							16.3193	15510.2							18.3131	3881.55
	ICS1	35.4575	0.026042	3.88884e-06	3.8191e-06	1.03573e-07			ICS1	21.758	354.406	0.0572881	0.0566414	0.00165102			ICS1	18.5359	3324.7	0.259649	0.25356	0.0117241			ICS1	17.8132	5493.44	0.386725	0.386277	0.000649705			ICS1	15.9681	19796.9	1.28325	1.33674	0.0465246			ICS1	19.4298	1786.64	0.437979	0.423435	0.0144841			ICS1
		35.5291	0.024778	3.70009e-06						21.7434	358.013	0.0578712						18.5285	3341.84	0.260988						17.8176	5476.49	0.385532						15.8854	20967.7	1.35914						19.4788	1726.81	0.423312
		35.4651	0.0259049	3.86838e-06						21.8228	338.797	0.054765						18.6489	3073.68	0.240045						17.8137	5491.3	0.386574						15.8762	21101.6	1.36783						19.5283	1668.47	0.409012
FCS-0hpi	ACTIN	17.6057	6345.25	6235.83				FCS-8hpi	ACTIN	17.9468	5006.34	5166.64				FCS-16hpi	ACTIN	16.9201	10217.2	9983.9				FCS-24hpi	ACTIN	16.1785	17104.3	16046.6				FCS-32hpi	ACTIN	16.8036	11078.5	11053.5				FCS-40hpi	ACTIN	18.9373	2515.59	2554.26				FCS-48hpi	ACTIN
		17.6342	6220.99							17.8312	5425.2							16.9756	9830.74							16.3153	15553							16.7366	11606.6							18.9274	2533.03
		17.6527	6141.25							17.9291	5068.37							16.9649	9903.72							16.3219	15482.4							16.8842	10475.3							18.882	2614.16
	ICS1	34.2986	0.0582607	9.3429e-06	9.41264e-06	6.21219e-08			ICS1	21.115	553.997	0.107226	0.110092	0.00446448			ICS1	17.5637	6733.3	0.674416	0.704042	0.0275769			ICS1	14.9308	40701.8	2.53648	2.52313	0.0700802			ICS1	16.399	14674.3	1.32758	1.33178	0.00696211			ICS1	19.7007	1480.05	0.579445	0.597499	0.0214342			ICS1
		34.2848	0.0588224	9.43297e-06						21.1072	557.039	0.107815						17.4083	7277.91	0.728964						14.9032	41489.6	2.58557						16.3986	14678.4	1.32795						19.6702	1511.77	0.591864
		34.2803	0.0590037	9.46204e-06						21.0113	595.383	0.115236						17.4488	7076.04	0.708745						14.9823	39271.3	2.44733						16.3858	14809.6	1.33982						19.6006	1586.68	0.621187
cca1-1-0hpi	ACTIN	17.5398	6642.69	6401.78				cca1-1-8hpi	ACTIN	17.4508	7066.13	6849.69				cca1-1-16hpi	ACTIN	16.8838	10478.4	10128.9				cca1-1-24hpi	ACTIN	16.5299	13399	12049.3				cca1-1-32hpi	ACTIN	16.5728	13005.7	12491.1				cca1-1-40hpi	ACTIN	18.6533	3064.42	2980.86				cca1-1-48hpi	ACTIN
		17.6295	6241.21							17.4859	6896.24							16.9731	9847.62							16.9317	10135.4							16.5412	13293.9							18.6708	3027.39
		17.6111	6321.44							17.552	6586.7							16.9423	10060.7							16.6169	12613.4							16.7913	11173.6							18.7573	2850.78
	ICS1	34.2891	0.0586437	9.16053e-06	9.28076e-06	3.02396e-07			ICS1	22.5702	201.565	0.0294268	0.0283484	0.0011207			ICS1	18.1812	4253.99	0.419986	0.412957	0.00892328			ICS1	16.4055	14608.4	1.21239	1.22345	0.0275964			ICS1	15.9619	19881.7	1.59167	1.58138	0.0200949			ICS1	18.8836	2611.23	0.875998	0.885026	0.0433313			ICS1
		34.218	0.0616158	9.62478e-06						22.684	186.241	0.0271897						18.2409	4081.11	0.402918						16.356	15120.2	1.25486						15.9925	19464	1.55823						18.7942	2778.64	0.93216
		34.3055	0.0579808	9.05698e-06						22.6199	194.728	0.0284287						18.195	4213.29	0.415968						16.4166	14496.5	1.2031						15.9596	19913.9	1.59425						18.9322	2524.55	0.846919
36-3-0hpi	ACTIN	17.8207	5464.61	5245.22				36-3-8hpi	ACTIN	17.868	5288.18	5233.31				36-3-16hpi	ACTIN	16.8838	10478.4	10128.9				36-3-24hpi	ACTIN	16.6354	12451.6	12107.3				36-3-32hpi	ACTIN	17.8431	5380.31	5384.4				36-3-40hpi	ACTIN	18.7958	2775.5	2733.79				36-3-48hpi	ACTIN
		17.887	5218.75							17.8504	5353.25							16.9731	9847.62							16.7145	11785.8							17.8603	5316.35							18.845	2682.23
		17.9337	5052.29							17.9319	5058.49							16.9423	10060.7							16.6785	12084.6							17.8229	5456.55							18.8124	2743.63
	ICS1	35.7633	0.0210569	4.01449e-06	4.14183e-06	1.43112e-07			ICS1	23.7292	90.0912	0.017215	0.0170808	0.000210551			ICS1	17.8141	5489.84	0.541999	0.536889	0.00489297			ICS1	16.7398	11580.9	0.956518	0.890933	0.0860601			ICS1	17.3203	7736.88	1.43691	1.45595	0.0238612			ICS1	19.222	2064.14	0.755046	0.752214	0.0145917			ICS1
		35.728	0.0215803	4.11428e-06						23.7611	88.1193	0.0168382						17.829	5433.35	0.536422						16.7914	11172.6	0.922796						17.309	7797.86	1.44823						19.2028	2091.85	0.765183
		35.6655	0.0225372	4.29671e-06						23.7313	89.9572	0.0171894						17.8403	5391.06	0.532246						17.0087	9606.98	0.793486						17.2751	7983.55	1.48272						19.2579	2013.2	0.736414
cca(Sei)-36-F1-0hpi	ACTIN	17.5143	6761.22	6713.18				cca(Sei)-36-F1-8hpi	ACTIN	17.5355	6662.42	6515.46				cca(Sei)-36-F1-16hpi	ACTIN	16.4886	13788.9	13130.7				cca(Sei)-36-F1-24hpi	ACTIN	16.3628	15049.1	14347				cca(Sei)-36-F1-32hpi	ACTIN	17.4428	7105.75	6835.15				cca(Sei)-36-F1-40hpi	ACTIN	18.6956	2975.55	2913.76				cca(Sei)-36-F1-48hpi	ACTIN
		17.526	6706.51							17.5848	6438.21							16.6112	12663.2							16.4712	13956.7							17.5309	6683.54							18.7141	2937.59
		17.5335	6671.8							17.5831	6445.76							16.5801	12939.9							16.4631	14035.2							17.5239	6716.15							18.7687	2828.14
	ICS1	35.558	0.0242858	3.61763e-06	3.48658e-06	1.23108e-07			ICS1	23.3837	114.534	0.0175787	0.0165803	0.00210013			ICS1	17.2933	7883.64	0.600398	0.60433	0.00385394			ICS1	16.2399	16390.6	1.14244	1.17145	0.0535429			ICS1	17.0444	9371.94	1.37114	1.38239	0.0120677			ICS1	19.8606	1324.45	0.454551	0.459477	0.0283347			ICS1
		35.6185	0.0232863	3.46874e-06						23.35	117.246	0.017995						17.2749	7984.78	0.6081						16.2446	16336.6	1.13868						17.0342	9438.54	1.38088						19.9274	1264.36	0.433928
		35.6586	0.0226459	3.37336e-06						23.6942	92.3062	0.0141673						17.2835	7937.42	0.604493						16.1298	17693.3	1.23324						17.0194	9535.95	1.39513						19.7527	1427.6	0.489951
Fig.2b
	weight (g)	sample	SA ng/g FW	SA-AVE (ng/g)	SA-STDEV (ng/g)				SA-AVE (mg/g)	SA-STDEV (mg/g)
0 hpi	0.174	Col-D-0-R1	33.37	41.1926	11.2643		0hpi	Col-0	0.0411926	0.0112643
	0.176	Col-D-0-R2	36.1046					Sei-0	0.0450225	0.00695257
	0.178	Col-D-0-R3	54.1033					FCS	0.0307296	0.00197605
								cca1-1	0.034699	0.000856004
	0.179	Sei-D-0-R1	39.1222	45.0225	6.95257			cca(Sei)-36	0.0269513	0.00250709
	0.189	Sei-D-0-R2	43.2579					cca(Sei)-36-F1	0.0282821	0.00135621
	0.167	Sei-D-0-R3	52.6873
							24hpi	Col-0	2.52098	0.194169
	0.186	FCS-D-0-R2	30.7296	30.7296	1.97605			Sei-0	4.04452	0.428308
	0.172	FCS-D-0-R3	31.2455					FCS	6.68549	0.306836
	0.179	FCS-D-0-R4	27.5942					cca1-1	1.58297	0.219579
								cca(Sei)-36	4.11771	0.466295
	0.175	cca1-1(col)-D-0-R1	34.699	34.699	0.856004			cca(Sei)-36-F1	4.38527	0.448198
	0.166	cca1-1(col)-D-0-R2	33.7188
	0.16	cca1-1(col)-D-0-R3	35.4245				48hpi	Col-0	3.55487	0.0621681
								Sei-0	1.54147	0.112597
	0.178	cca1(sei)-D-0-R1	24.3962	26.9513	2.50709			FCS	2.86906	0.106842
	0.18	cca1(sei)-D-0-R2	27.0505					cca1-1	1.87452	0.267678
	0.174	cca1(sei)-D-0-R3	29.4074					cca(Sei)-36	1.96596	0.0350072
								cca(Sei)-36-F1	2.38129	0.126971
	0.166	cca1(sei)-F1-D-0-R1	26.729	28.2821	1.35621
	0.176	cca1(sei)-F1-D-0-R2	29.2323					Col-0	1.01085	0.181162
	0.173	cca1(sei)-F1-D-0-R3	28.8849				72hpi	Sei-0	0.512158	0.042381
								FCS	0.932596	0.0376941
24 hpi	0.167	Col-D-24-R1	2585.51	2520.98	194.169			cca1-1	0.517239	0.0449549
	0.18	Col-D-24-R2	2674.67					cca(Sei)-36	0.564098	0.0137744
	0.158	Col-D-24-R3	2302.77					cca(Sei)-36-F1	0.528104	0.0129739
	0.155	Sei-D-24-R1	3741.66	4044.52	302.86
	0.163	Sei-D-24-R2	4347.38
	0.171	Sei-D-24-R4	4044.52
						p-value	0.000446678
	0.179	FCS-D-24-R1	6902.94	6685.49	306.836
	0.177	FCS-D-24-R3	6334.52
	0.167	FCS-D-24-R4	6819.03
	0.159	cca1-1(col)-D-24-R1	1815.81	1582.97	219.579
	0.155	cca1-1(col)-D-24-R2	1553.45
	0.161	cca1-1(col)-D-24-R3	1379.64
	0.162	cca1(sei)-D-24-R1	4642.56	4117.71	466.295
	0.166	cca1(sei)-D-24-R2	3959.33
	0.164	cca1(sei)-D-24-R3	3751.23
						p-value	0.513273
	0.168	cca1(sei)-F1-D-24-R1	4855.98	4385.27	448.198
	0.169	cca1(sei)-F1-D-24-R2	4336.2
	0.164	cca1(sei)-F1-D-24-R3	3963.63
48 hpi	0.161	Col-D-48-R2	3625.58	3554.87	62.1681
	0.154	Col-D-48-R3	3530.21
	0.15	Col-D-48-R4	3508.81
	0.147	Sei-D-48-R1	1621.09	1541.47	112.597
	0.155	Sei-D-48-R2	1461.85
	0.149	Sei-D-48-R3	1541.47
	0.176	FCS-D-48-R1	2749.07	2869.06	106.842
	0.166	FCS-D-48-R2	2904.22
	0.168	FCS-D-48-R4	2953.9
	0.157	cca1-1(col)-D-48-R1	2170.46	1874.52	267.678
	0.152	cca1-1(col)-D-48-R2	1803.8
	0.15	cca1-1(col)-D-48-R3	1649.3
	0.168	cca1(sei)-D-48-R1	1926.26	1965.96	35.0072
	0.161	cca1(sei)-D-48-R2	1979.24
	0.157	cca1(sei)-D-48-R3	1992.39
	0.166	cca1(sei)-F1-D-48-R1	2404.54	2381.29	126.971
	0.165	cca1(sei)-F1-D-48-R2	2244.3
	0.168	cca1(sei)-F1-D-48-R3	2495.02
72 hpi	0.153	Col-D-72-R1	1195.89	1010.85	181.162
	0.148	Col-D-72-R2	865.789
	0.151	Col-D-72-R3	845.304
	0.149	Col-D-72-R4	1136.43
	0.158	Sei-D-72-R1	480.538	512.158	42.381
	0.167	Sei-D-72-R2	495.622
	0.15	Sei-D-72-R3	560.315
	0.174	FCS-D-72-R2	966.872	932.596	37.6941
	0.164	FCS-D-72-R3	938.691
	0.166	FCS-D-72-R4	892.227
	0.157	cca1-1(col)-D-72-R1	486.4	517.239	44.9549
	0.158	cca1-1(col)-D-72-R2	496.496
	0.156	cca1-1(col)-D-72-R3	568.82
	0.175	cca1(sei)-D-72-R1	548.689	564.098	13.7744
	0.172	cca1(sei)-D-72-R2	568.392
	0.164	cca1(sei)-D-72-R3	575.215
	0.182	cca1(sei)-F1-D-72-R1	516.568	528.104	12.9739
	0.192	cca1(sei)-F1-D-72-R2	525.595
	0.197	cca1(sei)-F1-D-72-R3	542.149
Real-time PCR data analysis:
CTACTIN, CTtarget
Relative expression level of target gene=2^-(CTACTIN-CTtarget)
We analyse the Real-time PCR data by following formula:
Fig.2c												Fig.2d
		CT value	exp. level		Input%	Input%-AVE	Input%-STDEV							CT value	exp. level	Input%	Input%-AVE	Input%-STDEV
PAD4-p	Col-input 20x	25.7806	21.6613	22.8343								EDS1-p	Col-input 20x	25.6654	23.4651	23.3074
	Col-input 20x	25.7839	21.6115										Col-input 20x	25.5915	24.7027
	Col-input 20x	25.5611	25.23										Col-input 20x	25.7744	21.7544
	Col-NA	33.361	0.111757	0.00489425	0.000244713	0.000329333	0.000184875		NA: no antibody				Col-NA	32.9627	0.147398	0.000316204	0.000385264	0.000199911
	Col-NA	33.6377	0.092211	0.00403828	0.000201914								Col-NA	32.0157	0.284606	0.00061055
	Col-NA	32.2182	0.247237	0.0108275	0.000541374								Col-NA	33.4268	0.106766	0.00022904
	Col-H3AC	24.0277	73.2175	3.20648	0.160324	0.159874	0.000476019						Col-H3AC	23.163	133.514	0.286419	0.285608	0.00907559
	Col-H3AC	24.0313	73.0348	3.19848	0.159924								Col-H3AC	23.2156	128.729	0.276155
	Col-H3AC	24.0362	72.7845	3.18751	0.159376								Col-H3AC	23.1242	137.165	0.294251
	Sei-input 20x	25.1589	33.3627	33.3519									Sei-input 20x	25.0682	35.5345	35.077
	Sei-input 20x	25.1253	34.1509										Sei-input 20x	25.057	35.8122
	Sei-input 20x	25.1948	32.5423										Sei-input 20x	25.1366	33.8843
	Sei-NA	31.9158	0.305059	0.00914667	0.000457334	0.000730287	0.000380974						Sei-NA	30.8182	0.654021	0.000932264	0.000822778	9.76726e-05
	Sei-NA	30.5693	0.777456	0.0233107	0.00116553								Sei-NA	31.1417	0.522362	0.000744593
	Sei-NA	31.6039	0.378873	0.0113599	0.000567993								Sei-NA	31.0538	0.555253	0.000791477
	Sei-H3AC	23.7728	87.4051	2.62069	0.131035	0.133223	0.00197311	p-value	1.90619e-05				Sei-H3AC	22.3411	236.343	0.336891	0.33247	0.00890098
	Sei-H3AC	23.7313	89.9611	2.69733	0.134866								Sei-H3AC	22.3121	239.677	0.341644
	Sei-H3AC	23.7431	89.228	2.67535	0.133767								Sei-H3AC	22.4202	223.704	0.318876
																			p-value	0.000146384
	FCS-input 20x	26.2709	15.4069	16.5048									FCS-input 20x	26.6185	12.1018	12.2084
	FCS-input 20x	26.0913	17.4545										FCS-input 20x	26.4232	13.8606
	FCS-input 20x	26.159	16.6529										FCS-input 20x	26.8007	10.6628
	FCS-NA	33.6882	0.0890369	0.00539461	0.00026973	0.000310264	8.65011e-05						FCS-NA	33.8628	0.0788603	0.000322976	0.000498743	0.00020229
	FCS-NA	33.0869	0.135204	0.00819179	0.00040959								FCS-NA	32.7093	0.175766	0.000719858
	FCS-NA	33.789	0.0830103	0.00502947	0.000251473								FCS-NA	33.3747	0.110704	0.000453394
	FCS-H3AC	24.4353	55.158	3.34194	0.2671	0.273033	0.00828573						FCS-H3AC	23.169	132.958	0.544538	0.530304	0.0211044
	FCS-H3AC	24.3081	60.2566	3.65086	0.2825								FCS-H3AC	23.1802	131.928	0.540317
	FCS-H3AC	24.4153	55.9329	3.38889	0.2695								FCS-H3AC	23.2745	123.563	0.506057
	cca1(col)-input 20x	26.6203	12.0864	11.5546									cca1(col)-input 20x	26.3706	14.3759	15.4812
	cca1(col)-input 20x	26.7152	11.315										cca1(col)-input 20x	28.9221	2.44185
	cca1(col)-input 20x	26.7219	11.2623										cca1(col)-input 20x	26.1648	16.5865
	cca1(col)-NA	34.624	0.0464707	0.00402184	0.000201092	0.000275244	0.000139684						cca1(col)-NA	33.8346	0.0804246	0.000259749	0.000269626	4.06883e-05
	cca1(col)-NA	34.7188	0.0435081	0.00376544	0.000188272								cca1(col)-NA	33.56	0.0973281	0.000314343
	cca1(col)-NA	33.509	0.100841	0.00872734	0.000436367								cca1(col)-NA	33.98	0.072695	0.000234785
	cca1(col)-H3AC	25.5212	25.9386	2.24487	0.112244	0.116488	0.00480423						cca1(col)-H3AC	23.7132	91.0981	0.294222	0.307107	0.0112961
	cca1(col)-H3AC	25.4798	26.695	2.31034	0.115517								cca1(col)-H3AC	23.6136	97.6254	0.315303
	cca1(col)-H3AC	25.4047	28.1247	2.43407	0.121704								cca1(col)-H3AC	23.6297	96.5398	0.311797
	cca1(sei-36)-input 20x	26.166	16.5727	16.2219									cca1(sei-36)-input 20x	26.0009	18.5861	17.0904
	cca1(sei-36)-input 20x	26.2564	15.5634										cca1(sei-36)-input 20x	26.1133	17.1905
	cca1(sei-36)-input 20x	26.1697	16.5296										cca1(sei-36)-input 20x	26.2628	15.4947
	cca1(sei-36)-NA	34.1134	0.0662579	0.00408448	0.000204224	0.00050011	0.000258101						cca1(sei-36)-NA	31.8988	0.308682	0.000903085	0.000645369	0.000234965
	cca1(sei-36)-NA	32.3844	0.220278	0.013579	0.000678952								cca1(sei-36)-NA	32.9237	0.151441	0.000443057
	cca1(sei-36)-NA	32.5218	0.200228	0.0123431	0.000617154								cca1(sei-36)-NA	32.5116	0.201655	0.000589965
	cca1(sei-36)-H3AC	24.8843	40.3773	2.48906	0.124453	0.136129	0.0109803						cca1(sei-36)-H3AC	23.3308	118.825	0.347637	0.342739	0.0115813
	cca1(sei-36)-H3AC	24.652	47.4481	2.92495	0.146247								cca1(sei-36)-H3AC	23.4078	112.631	0.329514
	cca1(sei-36)-H3AC	24.7388	44.6709	2.75374	0.137687			p-value	0.183547				cca1(sei-36)-H3AC	23.3166	119.998	0.351067
	cca1(sei-36)-F1-input 20x	25.9559	19.1772	20.4931									cca1(sei-36)-F1-input 20x	25.9562	19.1722	19.2788
	cca1(sei-36)-F1-input 20x	25.7278	22.4704										cca1(sei-36)-F1-input 20x	25.9365	19.4372
	cca1(sei-36)-F1-input 20x	25.9076	19.8316										cca1(sei-36)-F1-input 20x	25.9521	19.227
	cca1(sei-36)-F1-NA	35.9903	0.0179842	0.000877573	4.38786e-05	4.56655e-05	1.62131e-06						cca1(sei-36)-F1-NA	35.8599	0.0196896	5.10656e-05	0.00027751	0.00019614
	cca1(sei-36)-F1-NA	35.8901	0.019281	0.000940852	4.70426e-05								cca1(sei-36)-F1-NA	32.9446	0.149261	0.000387113
	cca1(sei-36)-F1-NA	35.92	0.0188845	0.000921506	4.60753e-05								cca1(sei-36)-F1-NA	32.9179	0.152053	0.000394352
	cca1(sei-36)-F1-H3AC	24.3153	59.9547	2.9256	0.14628	0.146326	0.000617282						cca1(sei-36)-F1-H3AC	23.3492	117.31	0.304247	0.291145	0.0113465
	cca1(sei-36)-F1-H3AC	24.3086	60.2356	2.93931	0.146966								cca1(sei-36)-F1-H3AC	23.4457	109.705	0.284523
	cca1(sei-36)-F1-H3AC	24.3207	59.7307	2.91467	0.145734								cca1(sei-36)-F1-H3AC	23.445	109.76	0.284666
PAD4-c	Col-input 20x	25.9149	19.731	20.9826	20.9826							EDS1-c	Col-input 20x	25.9764	18.9057	19.1461
	Col-input 20x	25.7307	22.4243										Col-input 20x	25.9656	19.0476
	Col-input 20x	25.8395	20.7923										Col-input 20x	25.933	19.4849
	Col-NA	32.8678	0.157437	0.00750322	0.000375161	0.0003822	0.000151051						Col-NA	32.8311	0.161509	0.00042178
	Col-NA	32.3526	0.225205	0.010733	0.000536648								Col-NA	32.485	0.205403	0.000536411
	Col-NA	33.5423	0.0985309	0.00469585	0.000234792								Col-NA	33.1607	0.128445	0.000335434
	Col-H3AC	25.5983	24.5861	1.17174	0.0585871	0.0579306	0.000571285						Col-H3AC	26.0978	17.3767	0.0453793	0.047923	0.00223097
	Col-H3AC	25.6241	24.1494	1.15093	0.0575465								Col-H3AC	25.9919	18.7028	0.0488423
	Col-H3AC	25.6213	24.1963	1.15316	0.0576582								Col-H3AC	25.9713	18.9728	0.0495474
	Sei-input 20x	25.1143	34.4132	32.2445	32.2445								Sei-input 20x	25.3187	29.857	29.2897
	Sei-input 20x	25.2262	31.8385										Sei-input 20x	25.3648	28.9169
	Sei-input 20x	25.2889	30.482										Sei-input 20x	25.3559	29.0952
	Sei-NA	30.9286	0.605723	0.0187853	0.000939264	0.000910907	0.000251966						Sei-NA	31.4665	0.416819	0.000711545
	Sei-NA	31.4674	0.416574	0.0129192	0.000645961								Sei-NA	31.6614	0.364032	0.000621433
	Sei-NA	30.6404	0.740009	0.0229499	0.00114749								Sei-NA	33.1874	0.126089	0.000215245
	Sei-H3AC	24.8098	42.5211	1.31871	0.0659354	0.0631008	0.000519231						Sei-H3AC	25.2	32.4248	0.0553518	0.0542038	0.00154937
	Sei-H3AC	24.9024	39.8721	1.23655	0.0618276								Sei-H3AC	25.2139	32.1122	0.0548182
	Sei-H3AC	24.9091	39.6863	1.23079	0.0615396								Sei-H3AC	25.2777	30.7199	0.0524415
	FCS-input 20x	26.173	16.4922	15.5932	15.5932								FCS-input 20x	26.9905	9.34488	10.3323
	FCS-input 20x	26.2995	15.1043										FCS-input 20x	26.9253	9.77799
	FCS-input 20x	26.292	15.1831										FCS-input 20x	26.6458	11.8739
	FCS-NA	32.5559	0.195535	0.0125397	0.000626987	0.000513442	0.000183967						FCS-NA	34.1162	0.0661314	0.000320024
	FCS-NA	32.5904	0.190908	0.012243	0.000612151								FCS-NA	33.483	0.102681	0.000496893
	FCS-NA	33.6112	0.0939296	0.00602376	0.000301188								FCS-NA	35.0641	0.0342267	0.00016563
	FCS-H3AC	25.8157	21.1388	1.35565	0.0677823	0.0680007	0.000521522						FCS-H3AC	26.7368	11.1463	0.0539393	0.0573011	0.0032405
	FCS-H3AC	25.7985	21.3926	1.37192	0.0685959								FCS-H3AC	26.6433	11.8943	0.0575591
	FCS-H3AC	25.8191	21.0895	1.35248	0.0676239								FCS-H3AC	26.5739	12.4824	0.0604049
	cca1(col)-input 20x	26.6074	12.1954	12.6942	12.6942								cca1(col)-input 20x	26.5368	12.8083	13.6559
	cca1(col)-input 20x	26.5947	12.3033										cca1(col)-input 20x	26.3553	14.5295
	cca1(col)-input 20x	26.4522	13.5839										cca1(col)-input 20x	26.4473	13.6298
	cca1(col)-NA	34.1213	0.0658996	0.00519131	0.000259566	0.000304331	9.67599e-05						cca1(col)-NA	34.1039	0.0666983	0.000244211
	cca1(col)-NA	33.4446	0.105455	0.00830735	0.000415367								cca1(col)-NA	33.8343	0.0804415	0.000294531
	cca1(col)-NA	34.2457	0.0604395	0.00476118	0.000238059								cca1(col)-NA	36.0742	0.0169661	6.21203e-05
	cca1(col)-H3AC	26.1831	16.3769	1.2901	0.0645052	0.0594796	0.00518297						cca1(col)-H3AC	26.8227	10.501	0.0384488	0.0390424	0.000545826
	cca1(col)-H3AC	26.2925	15.1775	1.19562	0.0597812								cca1(col)-H3AC	26.783	10.7943	0.0395226
	cca1(col)-H3AC	26.4349	13.7485	1.08305	0.0541524								cca1(col)-H3AC	26.7964	10.6941	0.0391558
	cca1(sei-36)-input 20x	26.3455	14.6292	14.2478	14.2478								cca1(sei-36)-input 20x	26.5665	12.5464	13.3045
	cca1(sei-36)-input 20x	26.4031	14.0548										cca1(sei-36)-input 20x	26.3408	14.6769
	cca1(sei-36)-input 20x	26.4026	14.0595										cca1(sei-36)-input 20x	26.5501	12.6903
	cca1(sei-36)-NA	33.2848	0.117836	0.00827046	0.000413523	0.000428101	1.27698e-05						cca1(sei-36)-NA	33.3241	0.114661	0.00043091
	cca1(sei-36)-NA	33.2043	0.124615	0.00874621	0.000437311								cca1(sei-36)-NA	32.8836	0.155722	0.000585221
	cca1(sei-36)-NA	33.217	0.12352	0.00866936	0.000433468								cca1(sei-36)-NA	33.9364	0.0749311	0.0002816
	cca1(sei-36)-H3AC	25.5555	25.3278	1.77766	0.088883	0.0882947	0.00140922						cca1(sei-36)-H3AC	26.2643	15.4782	0.0581689	0.0583617	0.000370755
	cca1(sei-36)-H3AC	25.5915	24.7019	1.73373	0.0866866								cca1(sei-36)-H3AC	26.249	15.6433	0.0587891
	cca1(sei-36)-H3AC	25.5485	25.4507	1.78629	0.0893144								cca1(sei-36)-H3AC	26.2653	15.4671	0.0581271
	cca1(sei-36)-F1-input 20x	26.0131	18.4302	17.582	17.582								cca1(sei-36)-F1-input 20x	26.2481	15.6528	16.1126
	cca1(sei-36)-F1-input 20x	26.095	17.4103										cca1(sei-36)-F1-input 20x	26.23	15.8514
	cca1(sei-36)-F1-input 20x	26.1373	16.9055										cca1(sei-36)-F1-input 20x	26.1435	16.8337
	cca1(sei-36)-F1-NA	33.0641	0.137363	0.0078127	0.000390635	0.00030694	9.71354e-05						cca1(sei-36)-F1-NA	34.0258	0.0704194	0.000218522
	cca1(sei-36)-F1-NA	34.0246	0.070478	0.00400853	0.000200427								cca1(sei-36)-F1-NA	33.8279	0.080797	0.000250726
	cca1(sei-36)-F1-NA	33.308	0.115956	0.00659516	0.000329758								cca1(sei-36)-F1-NA	34.9638	0.036699	0.000113883
	cca1(sei-36)-F1-H3AC	25.9237	19.6102	1.11536	0.0557678	0.0558863	0.00105255						cca1(sei-36)-F1-H3AC	26.3267	14.8218	0.0459944	0.0459334	0.00060519
	cca1(sei-36)-F1-H3AC	25.9464	19.3043	1.09796	0.0548981								cca1(sei-36)-F1-H3AC	26.3107	14.9866	0.0465058
	cca1(sei-36)-F1-H3AC	25.8925	20.041	1.13986	0.0569931								cca1(sei-36)-F1-H3AC	26.3485	14.5981	0.0453001
[truncated: 5 more columns]

## Sheet: Figure 3
Fig.3b
Without PstDC3000 infiltration	Fresh weight of rosette (mg)																				AVE	STDEV
Col-0	336	380	412	332	312	414	395	354	339	322	309	367	421	376	303	380	389	354	357	331	359.15	36.1419
Sei-0	424	369	370	378	368	398	379	396	381	345	409	369	366	378	347	392	397	390	388	377	381.05	19.1214											p-value
FCS	455	438	438	493	395	443	500	424	402.75	417	460	453	494	493	394	480	522	393	484	440	451.25	41.2947											1.53164e-08
cca1-1	314	298	328	358	353	373	343	325	344	359	311	290	332	358	361	370	346	325	341	362	339.55	23.6075
cca1(Sei)-36	384	376	356	341	418	396	351	374	381	356	380	380	355	340	420	399	351	374	378	355	373.25	23.0146
cca1(Sei)-36-F1	366	412	433	368	388	368	523	481	318	450	463	411	430	229	388	366	565	500	411	422	414.1	43.9556											0.0224081
With PstDC3000 infiltration	Fresh weight of rosette (mg)																														AVE	STDEV
Col-0	247	246	281	236	242	251	255	254	253	248	255	244	275	240	240	270	265	244	250	246	238	246	267	245	240	249	253	250	264	254	251.6	11.1157
Sei-0	328	225	340	323	326	298	332	307	309	328	321	245	325	318	331	308	310	308	334	354	330	305	335	517	309	305	224	309	330	328	318.733	25.5949	p-value
FCS	372	362	370	381	439	371	336	352	305	389	366	350	410	388	536	350	342	334	329	388	366	336	380	362	554	222	345	387	388	344	371.7	28.2198	0.000372979
cca1-1	187	243	272	197	224	240	312	237	273	267	208	233	305	227	232	250	302	244	283	255	213	228	262	209	231	240	277	244	275	261	247.7	31.1804
cca1(Sei)-36	363	239	269	372	218	209	289	291	256	277	311	271	269	330	220	240	288	399	277	183	310	260	260	410	211	185	205	403	204	331	278.333	32.6173
cca1(Sei)-36-F1	277	273	305	296	292	274	314	207	303	290	267	276	311	302	288	270	309	139	405	231	279	280	300	221	150	289	421	188	441	366	285.133	24.4424	0.676165
Fig.3c
Without PstDC3000 infiltration				MPH	BPH
Col-0	359.15	36.1419
Sei-0	381.05	19.1214
FCS	451.25	41.2947	370.1	0.219265	0.184228
cca1-1	339.55	23.6075
cca1(Sei)-36	373.25	23.0146
cca1(Sei)-36-F1	414.1	43.9556	356.4	0.161897	0.109444
With PstDC3000 infiltration
Col-0	251.6	11.1157
Sei-0	318.733	25.5949
FCS	371.7	28.2198	285.167	0.303448	0.166179
cca1-1	247.7	31.1804
cca1(Sei)-36	278.333	32.6173
cca1(Sei)-36-F1	285.133	24.4424	263.017	0.0840885	0.0244311
	MPH					MPHAVE	MPH-STDEV
MPH	R1	R2	R3	R4					p-value
FCS (non-infiltration)	0.2017	0.2254	0.2312	0.219433		0.219433	0.012761	1	0.00931857	1 vs 3
cca1(Sei)-36-F1 (non-infiltration)	0.1455	0.1801	0.1633	0.162967		0.162967	0.0141274	2	0.0027441	2 vs 4
									0.0137546	1 vs 2
FCS (infiltrated with Pst DC3000)	0.3331	0.2799	0.2989	0.303967		0.303967	0.0220123	3	0.000201441	3 vs 4
cca1(Sei)-36-F1 (infiltrated with Pst DC3000)	0.0710908	0.09211	0.089207	0.0841359		0.0841359	0.00930012	4
BPH
FCS (non-infiltration)	0.1754	0.1866	0.1898	0.183933		0.183933	0.00617378	1	0.0026152	1 vs 2
cca1(Sei)-36-F1 (non-infiltration)	0.0893	0.1151	0.1235	0.1093		0.1093	0.014552	2	0.147058	1 vs 3
FCS (infiltrated with Pst DC3000)	0.1498	0.1801	0.1688	0.166233		0.166233	0.0125024	3	9.21769e-05	3 vs 4
cca1(Sei)-36-F1 (infiltrated with Pst DC3000)	0.0241	0.0219	0.0267	0.0242333		0.0242333	0.00196186	4	0.00120904	2 vs 4
Fig.3d
Without PstDC3000 infiltration	Fresh weight of rosette																			AVE	STDEV
Col-0	350	395	380	338	487	264	195	364	206	432	282	235	313	366	355	345	331	328	335	331.632	72.6859
Aa-0	291	423	270	277	324	377	311	310	344	345	343	408	391	410	306	350	361	285	284	337.368	47.9736												p-value
FCA	358	476	353	482	386	534	360	531	470	494	503	418	575	476	493	558	515	561	497	475.789	69.7166												2.22099e-08
cca1-1	177	209	235	228	252	162	196	320	279	331	205	420	305	325	362	267	271	266	264	267.053	66.0223
cca1(Aa)-68	320	290	287	183	349	386	221	234	284	200	438	227	404	280	330	288	204	229	413	293	77.3649
cca1(Aa)-68-F1	359	247	411	299	256	281	398	328	329	291	312	390	391	315	481	454	334	330	370	346.105	63.2516												0.0263411
With PstDC3000 infiltration	Fresh weight of rosette																														AVE	STDEV
Col-0	310	217	261	258	157	250	216	214	255	149	302	249	265	206	220	199	265	231	176	188	301	310	316	285	168	236	257	352	238	271	244.067	20.23
Aa-0	270	268	207	217	214	303	289	295	178	246	226	282	343	180	225	317	253	278	206	196	228	217	326	199	294	327	224	282	223	252	252.167	27.26
FCA	326	548	441	303	567	448	557	335	324	458	367	373	365	356	594	363	524	511	416	205	382	462	369	539	407	333	272	406	295	551	413.233	25.27	6.25791e-11
cca1-1	262	196	152	284	131	188	190	175	228	166	225	196	154	203	267	140	150	171	223	264	196	252	180	246	265	266	168	249	255	207	208.3	25.46
cca1(Aa)-68	152	164	251	176	245	235	194	253	147	221	199	288	146	200	231	175	244	355	248	234	152	217	254	252	247	201	241	211	217	221	219.033	27.09
cca1(Aa)-68-F1	225	280	293	271	267	213	187	159	277	317	266	211	209	161	226	104	350	330	184	315	304	296	139	265	245	317	246	241	249	246	246.433	31.78	0.0499212
Fig.3e
				MPV	MPH	BPH
Col-0	Without PstDC3000 infiltration	331.632	72.6859
Aa-0		337.368	47.9736
FCA		475.789	69.7166	334.5	0.42239	0.410296
cca1-1		267.053	66.0223
cca1(Aa)-68		293	69.5525
cca1(Aa)-68-F1		346.105	63.2516	280.026	0.235974	0.181247
Col-0	With PstDC3000 infiltration	244.067	20.23
Aa-0		252.172	27.26
FCA		413.25	25.27	248.12	0.665528	0.63876
cca1-1		208.345	25.46
cca1(Aa)-68		219.036	27.09
cca1(Aa)-68-F1		246.625	31.78	213.69	0.133542	0.125958
MPH		AVE	Without PstDC3000 infiltration			STDEV	1 vs 2	3 vs 4	1 vs 3
FCA	1	0.431933	0.4809	0.3998	0.4151	0.0430909	0.00246476	1.32881e-05	0.00159805
cca1(Aa)-68-F1	2	0.242567	0.2263	0.2675	0.2339	0.0219247
		AVE	With PstDC3000 infiltration			STDEV
Fca	3	0.665533	0.6938	0.6322	0.6706	0.031111
CCA1-T1T6-A68-6-F1	4	0.1541	0.1424	0.1701	0.1498	0.0143419
BPH	1	AVE	Without PstDC3000 infiltration			STDEV	1 vs 2	3 vs 4	1 vs 3
Fca	2	0.419767	0.3989	0.4311	0.4293	0.0180935	4.74015e-05	2.83266e-07	6.80114e-05
CCA1-T1T6-A68-6-F1		0.192667	0.1877	0.2048	0.1855	0.0105652
		AVE	With PstDC3000 infiltration			STDEV
Fca	3	0.628767	0.6289	0.6178	0.6396	0.0109006
CCA1-T1T6-A68-6-F1	4	0.126033	0.1182	0.1301	0.1298	0.00678552

## Sheet: Figure 4
Fig.4a											Fig.4b
Sample Name	Target Name	CT value	exp. level			AVE	STDEV		p-value		Sample Name	Target Name	CT value	exp. level			AVE	STDEV		p-value
Col-0-6hpi	ACTIN2	16.8207	10947.9	11639.6							Col-0-6hpi	ACTIN2	16.154	17398.1	14938.2
Col-0-6hpi	ACTIN2	16.6579	12259								Col-0-6hpi	ACTIN2	16.6537	12294.3
Col-0-6hpi	ACTIN2	16.7236	11712								Col-0-6hpi	ACTIN2	16.3558	15122.2
Col-0-6hpi	PORB	15.2563	32462.7		2.78899	2.83701	0.0416273				Col-0-6hpi	GWD3	19.7718	1408.71		0.0943025	0.10877	0.0154077
Col-0-6hpi	PORB	15.2187	33321.7		2.86278						Col-0-6hpi	GWD3	19.5895	1598.92		0.107036
Col-0-6hpi	PORB	15.2205	33280.7		2.85926						Col-0-6hpi	GWD3	19.3666	1866.84		0.124971
Sei-0-6hpi	ACTIN2	16.7297	11662.1	10863.1							Sei-0-6hpi	ACTIN2	16.8194	10957.4	10741.5
Sei-0-6hpi	ACTIN2	16.8433	10776.8								Sei-0-6hpi	ACTIN2	16.8078	11046.6
Sei-0-6hpi	ACTIN2	16.9295	10150.4								Sei-0-6hpi	ACTIN2	16.9196	10220.4
Sei-0-6hpi	PORB	15.807	22141.6		2.03824	2.01694	0.0225007				Sei-0-6hpi	GWD3	19.8974	1291.01		0.12019	0.116977	0.0101758
Sei-0-6hpi	PORB	15.839	21654.6		1.9934						Sei-0-6hpi	GWD3	19.8391	1344.38		0.125158
Sei-0-6hpi	PORB	15.8205	21934.7		2.01919						Sei-0-6hpi	GWD3	20.0839	1134.11		0.105582
FCS-6hpi	ACTIN2	16.9081	10302.5	10460.9							FCS-6hpi	ACTIN2	16.6814	12060	11907.8
FCS-6hpi	ACTIN2	16.8977	10377.4								FCS-6hpi	ACTIN2	16.7638	11389.1
FCS-6hpi	ACTIN2	16.8533	10702.9								FCS-6hpi	ACTIN2	16.6561	12274.3
FCS-6hpi	PORB	14.7987	44612.6		4.26468	3.93295	0.348463				FCS-6hpi	GWD3	19.1865	2115.61		0.177666	0.178601	0.0027931
FCS-6hpi	PORB	14.9038	41470.1		3.96428						FCS-6hpi	GWD3	19.1539	2164.14		0.181742
FCS-6hpi	PORB	15.0547	37344.2		3.56987						FCS-6hpi	GWD3	19.1969	2100.48		0.176395				0.00151254
									0.00565849
cca1-1-6hpi	ACTIN2	16.387	14797.4	12508.4							cca1-1-6hpi	ACTIN2	16.8554	10687.1	13139.9
cca1-1-6hpi	ACTIN2	16.6258	12535.5								cca1-1-6hpi	ACTIN2	16.1233	17773.6
cca1-1-6hpi	ACTIN2	16.9236	10192.4								cca1-1-6hpi	ACTIN2	16.8192	10959.1
cca1-1-6hpi	PORB	14.4972	55009.7		4.39781	4.13677	0.350637				cca1-1-6hpi	GWD3	18.9347	2520.19		0.191796	0.192786	0.00336633
cca1-1-6hpi	PORB	14.5382	53464.6		4.27428						cca1-1-6hpi	GWD3	18.8995	2582.48		0.196537
cca1-1-6hpi	PORB	14.7311	46759.3		3.73822						cca1-1-6hpi	GWD3	18.948	2496.93		0.190026
36-3-6hpi	ACTIN2	16.8312	10868.5	12860.6							36-3-6hpi	ACTIN2	16.9058	10319.2	14126.6
36-3-6hpi	ACTIN2	16.4448	14215.5								36-3-6hpi	ACTIN2	16.4642	14024.7
36-3-6hpi	ACTIN2	16.5193	13497.7								36-3-6hpi	ACTIN2	16.1022	18035.9
36-3-6hpi	PORB	15.1112	35905.8		2.79194	2.78177	0.0482032				36-3-6hpi	GWD3	19.3377	1904.7		0.13483	0.132004	0.00247016
36-3-6hpi	PORB	15.0947	36319.2		2.82408						36-3-6hpi	GWD3	19.3873	1840.15		0.130261
36-3-6hpi	PORB	15.1439	35100.2		2.72929						36-3-6hpi	GWD3	19.38	1849.44		0.130919
36-3-F1-6hpi	ACTIN2	16.9632	9915.67	10306.7							36-3-F1-6hpi	ACTIN2	16.6814	12060	11907.8
36-3-F1-6hpi	ACTIN2	16.8998	10362.2								36-3-F1-6hpi	ACTIN2	16.7638	11389.1
36-3-F1-6hpi	ACTIN2	16.8614	10642.3								36-3-F1-6hpi	ACTIN2	16.6561	12274.3
36-3-F1-6hpi	PORB	14.8492	43074.5		4.17926	3.92968	0.255479		0.454814		36-3-F1-6hpi	GWD3	19.1598	2155.26		0.180996	0.187511	0.00658617
36-3-F1-6hpi	PORB	14.9337	40619.7		3.94109						36-3-F1-6hpi	GWD3	19.11	2231.16		0.18737
36-3-F1-6hpi	PORB	15.0367	37812.1		3.66868						36-3-F1-6hpi	GWD3	19.0587	2312.09		0.194166
																				0.284283
Col-0-21hpi	ACTIN2	16.6213	12574.2	12708.7							Col-0-21hpi	ACTIN2	16.6213	12574.2	12708.7
Col-0-21hpi	ACTIN2	16.5569	13150.2								Col-0-21hpi	ACTIN2	16.5569	13150.2
Col-0-21hpi	ACTIN2	16.6412	12401.6								Col-0-21hpi	ACTIN2	16.6412	12401.6
Col-0-21hpi	PORB	19.2787	1984.31		0.156138	0.157844	0.00155677				Col-0-21hpi	GWD3	20.9787	609.024		0.047922	0.0523478	0.00501768
Col-0-21hpi	PORB	19.2509	2023.07		0.159188						Col-0-21hpi	GWD3	20.709	734.546		0.0577989
Col-0-21hpi	PORB	19.2598	2010.6		0.158207						Col-0-21hpi	GWD3	20.8801	652.238		0.0513223
Sei-0-21hpi	ACTIN2	16.3518	15163.7	13948.8							Sei-0-21hpi	ACTIN2	16.3518	15163.7	13948.8
Sei-0-21hpi	ACTIN2	16.4925	13751.4								Sei-0-21hpi	ACTIN2	16.4925	13751.4
Sei-0-21hpi	ACTIN2	16.581	12931.2								Sei-0-21hpi	ACTIN2	16.581	12931.2
Sei-0-21hpi	PORB	19.7177	1462.66		0.104859	0.100696	0.00441645				Sei-0-21hpi	GWD3	21.7737	350.559		0.0251319	0.024858	0.00279383
Sei-0-21hpi	PORB	19.8438	1339.97		0.0960638						Sei-0-21hpi	GWD3	21.6438	383.66		0.0275049
Sei-0-21hpi	PORB	19.7693	1411.14		0.101166						Sei-0-21hpi	GWD3	21.9693	306		0.0219374
FCS-21hpi	ACTIN2	16.6658	12191.8	12324.8							FCS-21hpi	ACTIN2	16.6658	12191.8	12324.8
FCS-21hpi	ACTIN2	16.6358	12448.8								FCS-21hpi	ACTIN2	16.6358	12448.8
FCS-21hpi	ACTIN2	16.6491	12333.8								FCS-21hpi	ACTIN2	16.6491	12333.8
FCS-21hpi	PORB	19.5997	1587.72		0.128824	0.135447	0.00607789				FCS-21hpi	GWD3	21.9997	299.623		0.0243106	0.0224149	0.00164475
FCS-21hpi	PORB	19.472	1734.94		0.140768						FCS-21hpi	GWD3	22.172	265.802		0.0215664
FCS-21hpi	PORB	19.5137	1685.43		0.136751						FCS-21hpi	GWD3	22.1854	263.351		0.0213675
Fig.4c
6hpi with Pst DC3000	Weight (mg)	A665	A649	Chlorophyll A (mg/g)			Chlorophyll B (mg/g)			Total Chlorophyll
Col-0-R1	107	2.776	1.505	0.265148	AVE	STDEV	0.161163			0.426311
Col-0-R2	113	2.764	1.523	0.248492			0.157359			0.405851
Col-0-R3	108	2.769	1.498	0.262234	0.258625	0.00889541	0.158528	0.159017	0.00194862	0.420762	0.417641
Sei-0-R1	118	2.718	1.55	0.23095			0.159256			0.390206
Sei-0-R2	111	2.714	1.438	0.251954			0.144378			0.396332
Sei-0-R3	122	2.779	1.56	0.229789	0.223441	0.0124752	0.152421	0.152018	0.0074471	0.38221	0.375459
FCS-R1	142	2.831	1.848	0.188579			0.178895			0.367474				Chlorophyll B		Total Chlorophyll
FCS-R2	137	2.754	1.828	0.188625			0.185895			0.37452				TTEST
FCS-R3	149	2.887	1.998	0.178036	0.18508	0.00610021	0.192867	0.185886	0.00698595	0.370904	0.370966			0.00455021	0.00303137	0.00192229	0.0151416
cca1-1-R1	89	2.191	1.053	0.26202			0.11511			0.37713
cca1-1-R2	110	2.518	1.289	0.238707			0.124924			0.363631
cca1-1-R3	71	2.132	1.007	0.321313	0.289817	0.042589	0.134204	0.124746	0.00954839	0.455517	0.414563
cca1(Sei)-36-R1	80	2.319	1.104	0.309432			0.13226			0.441691
cca1(Sei)-36-R2	60	1.93	0.953	0.339448			0.160988			0.500436
cca1(Sei)-36-R3	75	2.24	1.123	0.313623	0.320834	0.0162554	0.15511	0.149453	0.0151769	0.468734	0.470287
cca1(Sei)-36-F1-R1	103	2.624	1.318	0.267349			0.132909			0.400258
cca1(Sei)-36-F1-R2	104	2.62	1.329	0.263514			0.134552			0.398067
cca1(Sei)-36-F1-R3	105	2.581	1.414	0.250254	0.260372	0.00897038	0.156195	0.141219	0.0129961	0.406449	0.401591			0.151577	0.514818
21hpi with Pst DC3000	Weight (mg)	A665	A649	Chlorophyll A (mg/g)			Chlorophyll B (mg/g)			Total Chlorophyll
Col-0-R1	104	2.391	1.15	0.244639			0.10771			0.352349
Col-0-R2	91	2.069	0.986	0.242625			0.104016			0.346641
Col-0-R3	91	2.31	1.117	0.269665	0.25231	0.015064	0.120562	0.110763	0.00868483	0.390227	0.363073
Sei-0-R1	137	2.585	1.519	0.186935			0.138628			0.325563
Sei-0-R2	127	2.676	1.396	0.218313			0.120125			0.338437
Sei-0-R3	138	2.553	1.369	0.189823	0.198357	0.0173425	0.11219	0.123648	0.0135663	0.517713	0.322005
FCS-R1	146	2.704	1.475	0.188855			0.116594			0.305449
FCS-R2	159	2.594	1.539	0.160994			0.122172			0.283166
FCS-R3	109	2.519	1.261	0.242792	0.197547	0.0415864	0.119592	0.119453	0.00279165	0.601517	0.316999
cca1-1-R1	117	2.284	1.192	0.202229			0.111397			0.313626
cca1-1-R2	112	2.405	1.126	0.230383			0.0937532			0.324136
cca1-1-R3	111	2.204	1.148	0.205834	0.212815	0.0153202	0.1128	0.105983	0.0106148	0.546769	0.318799
cca1(Sei)-36-R1	117	2.511	1.283	0.223944			0.116608			0.340552
cca1(Sei)-36-R2	112	2.256	1.146	0.210596			0.107949			0.318544
cca1(Sei)-36-R3	117	2.492	1.243	0.22403	0.219523	0.00773161	0.109264	0.111273	0.00466658	0.560549	0.330797
cca1(Sei)-36-F1-R1	148	2.384	1.371	0.160975			0.113306			0.274281
cca1(Sei)-36-F1-R2	147	2.28	1.278	0.156553			0.103464			0.260018
cca1(Sei)-36-F1-R3	145	2.285	1.24	0.160997	0.159509	0.00255916	0.0980979	0.104956	0.00771295	0.421162	0.264465
Fig.4d
	6hpi-Standards
	0.2	1.77
	0.1	0.92
	0.05	0.461
	0.025	0.228
	0.0125	0.11
	0.00625	0.05
	0.003125	0.017
	0.00156	0.002
6 hpi	Weight (mg)	OD620		Strach Content		AVE	STDEV
Col-0-R1	118	0.238	0.0266756	0.00307448	3.07448	2.93733	0.144522
Col-0-R2	112	0.201	0.0225355	0.00273646	2.73646
Col-0-R3	116	0.228	0.0255567	0.0029963	2.9963
Col-0-R4	114	0.22	0.0246615	0.00294208	2.94208
Sei-0-R1	133	0.254	0.0284659	0.0029108	2.9108	3.30658	0.547482
Sei-0-R2	124	0.31	0.034732	0.00380932	3.80932
Sei-0-R3	118	0.29	0.0324941	0.00374509	3.74509
Sei-0-R4	111	0.201	0.0225355	0.00276111	2.76111
										TTEST
FCS-R1	167	0.272	0.03048	0.00248221	2.48221	2.57913	0.15039			0.0138906
FCS-R2	177	0.312	0.0349558	0.00268587	2.68587
FCS-R3	153	0.243	0.0272351	0.0024209	2.4209
FCS-R4	157	0.281	0.0314871	0.00272754	2.72754
cca1-1-1	99	0.154	0.0172765	0.00237334	2.37334	2.5103	0.265011
cca1-1-2	100	0.152	0.0170527	0.00231917	2.31917
cca1-1-3	86	0.138	0.0154862	0.00244898	2.44898
cca1-1-4	91	0.173	0.0194025	0.00289971	2.89971
cca1(Sei)-36-R1	155	0.252	0.0282421	0.00247802	2.47802	2.53461	0.107714
cca1(Sei)-36-R2	125	0.218	0.0244377	0.00265883	2.65883
cca1(Sei)-36-R3	123	0.199	0.0223117	0.00246699	2.46699
cca1(Sei)-36-F1-R1	162	0.267	0.0299206	0.00251185	2.51185	2.49237	0.222969
cca1(Sei)-36-F1-R2	169	0.3	0.0336131	0.00270496	2.70496
cca1(Sei)-36-F1-R3	143	0.212	0.0237664	0.0022603	2.2603
		21 hpi-Standards
		0.2	1.827
		0.1	0.97
		0.05	0.502
		0.025	0.251
		0.0125	0.127
		0.00625	0.054
		0.003125	0.032
		0.00156	0.01
21 hpi	Weight (mg)	OD620		Strach Content		AVE	STDEV
Col-0-R1	135	0.147	0.0144981	0.00146055	1.46055	1.65888	0.154956
Col-0-R2	106	0.132	0.0128667	0.00165082	1.65082
Col-0-R3	109	0.138	0.0135192	0.0016868	1.6868
Col-0-R4	121	0.164	0.0163471	0.00183736	1.83736
			-0.00149005
Sei-0-R1	147	0.165	0.0164558	0.00152245	1.52245	1.7259	0.146437
Sei-0-R2	177	0.219	0.0223291	0.00171568	1.71568
Sei-0-R3	143	0.191	0.0192837	0.00183397	1.83397
Sei-0-R4	144	0.192	0.0193924	0.00183151	1.83151
FCS-R1	157	0.202	0.0204801	0.00177407	1.77407	1.74895	0.0686395
FCS-R2	164	0.199	0.0201538	0.00167129	1.67129
FCS-R3	162	0.211	0.0214589	0.00180149	1.80149
FCS-R4
	94	0.103	0.00971254	0.00140522	1.40522	1.51924	0.130197
cca1-1-1	94	0.107	0.0101476	0.00146816	1.46816
cca1-1-2	126	0.159	0.0158033	0.00170575	1.70575
cca1-1-3	103	0.118	0.011344	0.00149785	1.49785
cca1-1-4
	150	0.171	0.0171084	0.00155116	1.55116	1.64864	0.0920584
cca1(Sei)-36-R1	141	0.179	0.0179785	0.0017341	1.7341
cca1(Sei)-36-R2	141	0.172	0.0172172	0.00166067	1.66067
cca1(Sei)-36-R3	140	0.166	0.0165646	0.00160913	1.60913
cca1(Sei)-36-F1-R1	181	0.214	0.0217852	0.0016369	1.6369
cca1(Sei)-36-F1-R2	178	0.214	0.0217852	0.00166449	1.66449	1.60144	0.058355
cca1(Sei)-36-F1-R3	188	0.212	0.0215677	0.00156022	1.56022
cca1(Sei)-36-F1-R4	189	0.211	0.0214589	0.00154414	1.54414
Fig.4e													Fig.4f
PORB-p		CT value	exp. level			Input%-AVE	Input%-STDEV						GWD3-p		CT value	exp. level			Input%-AVE	Input%-STDEV
	Col-input 20x	25.1346	33.9321	35.5433										Col-input 20x	25.4308	27.6205	24.2438
	Col-input 20x	25.0211	36.7161											Col-input 20x	25.5176	26.0033
	Col-input 20x	25.0502	35.9815											Col-input 20x	25.9611	19.1077
	Col-NA	34.0114	0.0711282	0.000100059	5.00293e-06	6.83794e-05	5.48857e-05							Col-NA	32.6288	0.18588	0.000383355	1.91678e-05	0.000235828	0.000200528
	Col-NA	34.0106	0.071164	0.00200218	0.000100109									Col-NA	32.515	0.201178	0.0082981	0.000414905
	Col-NA	34.0118	0.0711053	0.00200053	0.000100026									Col-NA	33.1152	0.132571	0.00546824	0.000273412
	Col-anti-CCA1	25.4027	23.8108	0.669912	0.0334956	0.0326811	0.000781735							Col-anti-CCA1	23.3292	118.957	4.90668	0.245334	0.230182	0.0132088
	Col-anti-CCA1	25.7098	22.7028	0.638737	0.0319369									Col-anti-CCA1	23.4594	108.669	4.48232	0.224116
	Col-anti-CCA1	25.7217	23.182	0.652218	0.0326109									Col-anti-CCA1	23.4789	107.204	4.42191	0.221096
	Sei-input 20x	25.6051	24.4692	26.6896										Sei-input 20x	25.4244	27.7429	22.0155
	Sei-input 20x	25.6706	23.3809											Sei-input 20x	25.9733	18.9464
	Sei-input 20x	25.2092	32.2187											Sei-input 20x	25.9424	19.357
	Sei-NA	33.2301	0.122401	0.00458609	0.000229304	0.000213296	1.62564e-05							Sei-NA	33.1053	0.133485	0.00606322	0.000303161	0.000218084	7.37786e-05
	Sei-NA	33.331	0.114114	0.00427562	0.000213781									Sei-NA	33.8607	0.078979	0.00358743	0.000179372
	Sei-NA	33.4501	0.105052	0.00393605	0.000196802									Sei-NA	33.9234	0.0756092	0.00343437	0.000171718
	Sei-anti-CCA1	25.6271	24.098	0.9029	0.045145	0.0475194	0.00205722							Sei-anti-CCA1	23.2636	124.502	5.65522	0.282761	0.295245	0.011643
	Sei-anti-CCA1	25.516	26.0319	0.975359	0.048768			p-value	0.0139529					Sei-anti-CCA1	23.1921	130.845	5.94333	0.297167			p-value	0.00918848
	Sei-anti-CCA1	25.5197	25.9665	0.972906	0.0486453									Sei-anti-CCA1	23.1508	134.65	6.11617	0.305808
	FCS-input 20x	25.0803	35.2372	30.8939										FCS-input 20x	25.7118	22.7209	25.7622
	FCS-input 20x	25.2042	32.3306											FCS-input 20x	25.2594	31.1138
	FCS-input 20x	25.5677	25.1139											FCS-input 20x	25.6663	23.4518
	FCS-NA	33.1169	0.132419	0.00428626	0.000214313	0.000220626	7.38411e-06							FCS-NA	35.4244	0.0266473	0.00103436	5.17178e-05	6.49212e-05	1.14602e-05
	FCS-NA	33.0869	0.135204	0.00437639	0.00021882									FCS-NA	34.9733	0.0364567	0.00141513	7.07563e-05
	FCS-NA	33.0231	0.141337	0.00457492	0.000228746									FCS-NA	34.9424	0.0372468	0.00144579	7.22896e-05
	FCS-anti-CCA1	26.2435	15.7034	0.5083	0.025415	0.0231276	0.00388368							FCS-anti-CCA1	23.6949	92.2617	3.58128	0.179064	0.185921	0.00946602
	FCS-anti-CCA1	26.2486	15.6473	0.506487	0.0253243									FCS-anti-CCA1	23.6217	93.7628	3.63955	0.181978
	FCS-anti-CCA1	26.6895	11.5193	0.372868	0.0186434									FCS-anti-CCA1	23.5596	101.359	3.93442	0.196721
PORB-c	Col-input 20x	26.8335	10.422	9.68821									GWD3-c	Col-input 20x	25.4063	28.0941	33.6012
	Col-input 20x	26.9766	9.43553											Col-input 20x	25.9032	19.8923
	Col-input 20x	27.0119	9.2071											Col-input 20x	24.4977	52.817
	Col-NA	34.1794	0.063288	0.00653247	0.000326624	0.000294944	9.09018e-05							Col-NA	34.4503	0.0524329	0.00156045	7.80225e-05	7.57933e-05	2.46967e-06
	Col-NA	34.0165	0.0708726	0.00731534	0.000365767									Col-NA	34.4839	0.0512209	0.00152438	7.6219e-05
	Col-NA	34.9408	0.0372883	0.00384883	0.000192441									Col-NA	34.5433	0.0491508	0.00146277	7.31385e-05
	Col-anti-CCA1	29.4119	1.73749	0.179341	0.00896704	0.00804592	0.000945387							Col-anti-CCA1	24.3961	56.6834	1.68695	0.0843474	0.0838245	0.00411679
	Col-anti-CCA1	29.7524	1.37146	0.14156	0.00707801									Col-anti-CCA1	24.4818	53.4065	1.58943	0.0794713
	Col-anti-CCA1	29.5596	1.56808	0.161854	0.00809272									Col-anti-CCA1	24.3407	58.9061	1.7531	0.0876549
	Sei-input 20x	26.2483	15.6513	14.0154										Sei-input 20x	25.4503	27.2492	26.4707
	Sei-input 20x	26.9138	9.85648											Sei-input 20x	25.4839	26.6193
	Sei-input 20x	26.1689	16.5384											Sei-input 20x	25.5433	25.5435
	Sei-NA	35.6509	0.0227678	0.00162449	8.12245e-05	8.70297e-05	1.35046e-05							Sei-NA	33.7961	0.0826049	0.00312062	0.000156031	0.000110454	4.38962e-05
	Sei-NA	35.3165	0.0287221	0.00204932	0.000102466									Sei-NA	34.9818	0.0362426	0.00136916	6.8458e-05
	Sei-NA	35.7203	0.0216954	0.00154797	7.73985e-05									Sei-NA	34.3407	0.0565797	0.00213745	0.000106872
	Sei-anti-CCA1	28.393	3.52692	0.251646	0.0125823	0.012454	0.00068373							Sei-anti-CCA1	24.2749	61.6626	2.32947	0.116473	0.118658	0.0104482
	Sei-anti-CCA1	28.4957	3.28384	0.234303	0.0117151									Sei-anti-CCA1	24.1165	68.8371	2.6005	0.130025
	Sei-anti-CCA1	28.3388	3.66205	0.261288	0.0130644									Sei-anti-CCA1	24.3641	57.9571	2.18948	0.109474
	FCS-input 20x	27.0636	8.88235	9.97174										FCS-input 20x	25.3093	30.053	24.5174
	FCS-input 20x	26.6221	12.0713											FCS-input 20x	25.8287	20.9493
	FCS-input 20x	27.0508	8.96153											FCS-input 20x	25.7227	22.55
	FCS-NA	35.2885	0.0292866	0.00293696	0.000146848	0.000184777	3.30495e-05							FCS-NA	35.173	0.0317326	0.00129429	6.47143e-05	7.84127e-05	1.50405e-05
	FCS-NA	34.8432	0.0399059	0.0040019	0.000200095									FCS-NA	34.628	0.0463417	0.00189015	9.45077e-05
	FCS-NA	34.7917	0.0413606	0.00414778	0.000207389									FCS-NA	34.9414	0.0372744	0.00152032	7.60162e-05
	FCS-anti-CCA1	29.3319	1.83686	0.184206	0.00921031	0.00937674	0.000199027							FCS-anti-CCA1	24.8	42.8128	1.74622	0.0873109	0.0901837	0.00338921
	FCS-anti-CCA1	29.3144	1.85927	0.186454	0.00932271									FCS-anti-CCA1	24.7673	43.7972	1.78637	0.0893185
	FCS-anti-CCA1	29.2727	1.91402	0.191944	0.00959721									FCS-anti-CCA1	24.6949	46.0543	1.87843	0.0939216
Fig.4g
Sample Name	Target Name	CT value	exp. level
Col-D-45hpi	ACTIN2	18.3462	3793.06	3840.55
Col-D-45hpi	ACTIN2	18.3596	3758.13
Col-D-45hpi	ACTIN2	18.2805	3970.47		AVE	STDEV
Col-D-45hpi	CCA1	20.3295	956.221	0.24898	0.253006	0.0042701
Col-D-45hpi	CCA1	20.2811	988.881	0.257484
Col-D-45hpi	CCA1	20.3089	969.942	0.252553
Sei-D-45hpi	ACTIN2	18.3004	3915.82	3770.94
Sei-D-45hpi	ACTIN2	18.4055	3640.19
Sei-D-45hpi	ACTIN2	18.3601	3756.81
Sei-D-45hpi	CCA1	20.4961	851.698	0.225858	0.235941	0.0113616
Sei-D-45hpi	CCA1	20.4468	881.324	0.233715
Sei-D-45hpi	CCA1	20.36	936.142	0.248252
FCS-D-45hpi	ACTIN2	18.577	3231.07	3180.4
FCS-D-45hpi	ACTIN2	18.6173	3141.91
FCS-D-45hpi	ACTIN2	18.6053	3168.22
FCS-D-45hpi	CCA1	20.6128	785.317	0.246924	0.244777	0.00198197
FCS-D-45hpi	CCA1	20.6358	772.892	0.243017
FCS-D-45hpi	CCA1	20.6277	777.254	0.244389
Fig.4h
Sample Name	Target Name	CT value	exp. level			AVE	STDEV		p-value
Col-D-30hpi	ACTIN2	18.9585	2478.77	2481.06
Col-D-30hpi	ACTIN2	18.9949	2416.92
Col-D-30hpi	ACTIN2	18.9192	2547.48
Col-D-30hpi	CCA1	22.6933	185.047		0.0745838	0.0705697	0.0036719
Col-D-30hpi	CCA1	22.7898	173.042		0.0697452
Col-D-30hpi	CCA1	22.8094	167.174		0.0673802
Sei-D-30hpi	ACTIN2	19.273	1992.28	2026.44
Sei-D-30hpi	ACTIN2	19.2433	2033.72
Sei-D-30hpi	ACTIN2	19.2295	2053.32
Sei-D-30hpi	CCA1	23.107	138.814		0.0685014	0.0701871	0.00276471
Sei-D-30hpi	CCA1	23.008	148.696		0.0733778
Sei-D-30hpi	CCA1	23.1032	139.18		0.0686821
FCS-D-30hpi	ACTIN2	18.9081	2567.11	2606.58
FCS-D-30hpi	ACTIN2	18.8977	2585.76
FCS-D-30hpi	ACTIN2	18.8533	2666.87
FCS-D-30hpi	CCA1	23.0919	140.278		0.0538168	0.0546785	0.00100377
FCS-D-30hpi	CCA1	23.0754	141.897		0.054438
FCS-D-30hpi	CCA1	23.0403	145.397		0.0557806
									0.00194087
Col-D-54hpi	ACTIN2	18.9946	2417.36	2273.82
Col-D-54hpi	ACTIN2	19.152	2166.91
Col-D-54hpi	ACTIN2	19.1061	2237.2
Col-D-54hpi	CCA1	22.8007	171.735		0.0755271	0.0750973	0.000813531
Col-D-54hpi	CCA1	22.7992	171.914		0.0756059
Col-D-54hpi	CCA1	22.827	168.625		0.074159
Sei-D-54hpi	ACTIN2	19.3681	1864.89	2020.76
Sei-D-54hpi	ACTIN2	19.2332	2048.14
Sei-D-54hpi	ACTIN2	19.1638	2149.23
Sei-D-54hpi	CCA1	22.9395	155.948		0.0771731	0.0787539	0.00137532
Sei-D-54hpi	CCA1	22.8935	161.007		0.0796764
Sei-D-54hpi	CCA1	22.8983	160.472		0.0794121
FCS-D-54hpi	ACTIN2	18.6845	2998.7	2997.49
FCS-D-54hpi	ACTIN2	18.6759	3016.5
FCS-D-54hpi	ACTIN2	18.6948	2977.26
FCS-D-54hpi	CCA1	22.6466	191.146		0.0637687	0.0594291	0.00386043
FCS-D-54hpi	CCA1	22.7795	174.28		0.0581419
FCS-D-54hpi	CCA1	22.8239	168.989		0.0563767				0.00234032
Col-D-78hpi	ACTIN2	18.9437	2504.51	2482.9
Col-D-78hpi	ACTIN2	18.9722	2455.33
Col-D-78hpi	ACTIN2	18.9527	2488.85
Col-D-78hpi	CCA1	22.7608	176.565		0.0711123	0.0693763	0.00222277
Col-D-78hpi	CCA1	22.7805	174.164		0.0701455
Col-D-78hpi	CCA1	22.8493	166.034		0.0668711
Sei-D-78hpi	ACTIN2	19.3772	1853.13	1827.99
Sei-D-78hpi	ACTIN2	19.3969	1827.95
Sei-D-78hpi	ACTIN2	19.4168	1802.87
Sei-D-78hpi	CCA1	23.1495	134.777		0.0737295	0.0743218	0.000768296
Sei-D-78hpi	CCA1	23.1433	135.355		0.0740459
Sei-D-78hpi	CCA1	23.1213	137.446		0.0751899
FCS-D-78hpi	ACTIN2	18.7285	2908.27	2923.46
FCS-D-78hpi	ACTIN2	18.7068	2952.48
FCS-D-78hpi	ACTIN2	18.7279	2909.63
FCS-D-78hpi	CCA1	23.0587	143.554		0.0491042	0.0493914	0.00130929
FCS-D-78hpi	CCA1	23.0092	148.571		0.0508204
FCS-D-78hpi	CCA1	23.0839	141.056		0.0482495				0.000178433
Col-D-102hpi	ACTIN2	18.4611	3502.1	3405.1
Col-D-102hpi	ACTIN2	18.5258	3348.16
Col-D-102hpi	ACTIN2	18.5186	3365.02
Col-D-102hpi	CCA1	22.4688	216.282		0.0635173	0.0649928	0.0013594
Col-D-102hpi	CCA1	22.4093	225.398		0.0661944
Col-D-102hpi	CCA1	22.4297	222.24		0.0652668
Sei-D-102hpi	ACTIN2	18.8991	2583.34	2588
Sei-D-102hpi	ACTIN2	18.8735	2629.61
Sei-D-102hpi	ACTIN2	18.9172	2551.05
Sei-D-102hpi	CCA1	22.8433	166.723		0.0644217	0.0604158	0.00417956
Sei-D-102hpi	CCA1	23.0429	145.14		0.0560819
Sei-D-102hpi	CCA1	22.9279	157.205		0.0607437
FCS-D-102hpi	ACTIN2	18.4309	3576.37	3543.05
FCS-D-102hpi	ACTIN2	18.4309	3576.37
FCS-D-102hpi	ACTIN2	18.4717	3476.39
FCS-D-102hpi	CCA1	22.7694	175.514		0.0495376	0.0493979	0.000965878
FCS-D-102hpi	CCA1	22.7478	178.167		0.0502864
FCS-D-102hpi	CCA1	22.8037	171.376		0.0483698				0.0112584

## Sheet: Figure 5
Fig. 5b
Sample Name	Target Name	Cт	EXP.	Cт	EXP.	Cт	EXP.	AVE	STDEV		Target Name	Cт	EXP.	input%	Cт	EXP.	input%	Cт	EXP.	input%	AVE	STDEV
CD-6-input	CCA1-CF1/R1	22.2793	246.721	22.21	258.876	22.2619	249.718	251.771	6.33239	CD-6-H3K4me3	CCA1-CF1/R1	25.8878	20.1057	0.0798571	25.9005	19.9297	0.079158	26.1753	16.4654	0.0653984	0.0748045	0.00815342
SD-6-input	CCA1-CF1/R1	22.2288	255.53	22.2616	249.773	22.3895	228.523	244.609	14.2252	SD-6-H3K4me3	CCA1-CF1/R1	25.7842	21.6069	0.0883326	25.9711	18.975	0.0775727	25.6812	23.2094	0.0948838	0.0869297	0.00874043
FCSD-6-input	CCA1-CF1/R1	22.2115	258.605	22.3617	232.992	22.2734	247.722	246.44	12.8549	FCSD-6-H3K4me3	CCA1-CF1/R1	27.4388	6.84407	0.0277718	27.6003	6.11753	0.0248236	28.0257	4.55224	0.018472	0.0236891	0.00475255
CD-6-input	CCA1-CF2/R2	22.6913	185.3	22.3003	243.136	22.3076	241.905	223.447	33.0421	CD-6-H3K4me3	CCA1-CF2/R2	23.8161	84.8137	0.37957	23.8065	85.3814	0.382111	24.0821	70.5022	0.315521	0.359067	0.0377334
SD-6-input	CCA1-CF2/R2	22.4445	219.962	22.2993	243.315	22.2232	256.518	239.932	18.5118	SD-6-H3K4me3	CCA1-CF2/R2	23.6369	96.061	0.400368	23.6565	94.7616	0.394952	23.7391	89.4746	0.372917	0.389413	0.0145398
FCSD-6-input	CCA1-CF2/R2	22.4191	223.88	22.3097	241.548	22.2976	243.597	236.342	10.8407	FCSD-6-H3K4me3	CCA1-CF2/R2	25.0774	35.3063	0.149387	25.0836	35.1546	0.148745	25.0294	36.5036	0.154453	0.150861	0.00312667
CD-6-input	CCA1-CF3/R3	22.5279	207.574	22.3094	241.613	22.4075	225.686	224.958	17.0309	CD-6-H3K4me3	CCA1-CF3/R3	23.4008	113.182	0.503128	23.471	107.795	0.479178	23.2508	125.613	0.558384	0.513563	0.0406211
SD-6-input	CCA1-CF3/R3	22.1978	261.087	22.2368	254.098	22.1907	262.372	259.186	4.45251	SD-6-H3K4me3	CCA1-CF3/R3	23.3617	116.301	0.448717	23.3555	116.798	0.450636	23.651	95.1224	0.367005	0.422119	0.0477401
FCSD-6-input	CCA1-CF3/R3	22.8721	163.421	22.673	187.668	22.7942	172.508	174.532	12.2496	FCSD-6-H3K4me3	CCA1-CF3/R3	24.7364	44.7468	0.190423	24.8865	40.3163	0.171569	24.8607	41.0431	0.174662	0.178885	0.0101115
CD-6-input	CCA1-CF4/R4	22.1535	269.252	22.2019	260.342	22.2433	252.969	260.854	8.15358	CD-6-H3K4me3	CCA1-CF4/R4	26.2001	16.1839	0.062042	26.1783	16.431	0.0629892	26.3011	15.0871	0.0578375	0.0609562	0.00274213
SD-6-input	CCA1-CF4/R4	22.3126	241.076	22.3398	236.558	22.3971	227.323	234.986	7.01002	SD-6-H3K4me3	CCA1-CF4/R4	26.7121	11.3396	0.0649717	26.4993	11.0919	0.0635523	26.4888	9.93941	0.0569489	0.0618243	0.00428142
FCSD-6-input	CCA1-CF4/R4	22.1091	277.686	22.1997	260.749	22.2641	249.334	262.589	14.2654	FCSD-6-H3K4me3	CCA1-CF4/R4	28.1099	4.29335	0.0163501	27.8675	5.08106	0.0193498	28.0493	4.47808	0.0170536	0.0175845	0.00156877
Fig. 5c
Sample Name	Target Name	Cт	EXP.	Cт	EXP.	Cт	EXP.	AVE	STDEV		Target Name	Cт	EXP.	input%	Cт	EXP.	input%	Cт	EXP.	input%	AVE	STDEV
CD-6-input	CCA1-CF1/R1	22.8727	163.355	22.8619	164.59	22.8673	163.971	163.972	0.617679	CD-6-H3AC	CCA1-CF1/R1	29.7837	1.34193	0.00818387	29.0723	2.1999	0.0134163	29.428	1.71817	0.0104784	0.0106929	0.0026228
SD-6-input	CCA1-CF1/R1	23.1153	138.019	23.2363	126.887	23.1758	132.336	132.414	5.56639	SD-6-H3AC	CCA1-CF1/R1	28.5986	3.05731	0.0230891	28.6532	2.94344	0.0222291	28.6655	2.91849	0.0220407	0.0224529	0.000558887
FCSD-6-input	CCA1-CF1/R1	22.7897	173.055	22.7965	172.241	22.7931	172.648	172.648	0.407148	FCSD-6-H3AC	CCA1-CF1/R1	30.2553	0.966991	0.00560094	30.4625	0.837356	0.00485008	30.5892	0.766803	0.00444142	0.00496415	0.000588113
CD-6-input	CCA1-CF2/R2	22.502	211.351	22.5953	198.073	22.5486	204.604	204.676	6.63932	CD-6-H3AC	CCA1-CF2/R2	28.1103	4.29234	0.0209714	28.479	3.32231	0.016232	28.6446	2.96111	0.0144673	0.0172236	0.0033635
SD-6-input	CCA1-CF2/R2	22.9417	155.705	22.9141	158.728	22.9279	157.209	157.214	1.51132	SD-6-H3AC	CCA1-CF2/R2	27.7889	5.36612	0.0341326	27.9981	4.64021	0.0295153	27.6004	6.1173	0.0389107	0.0341862	0.00469794
FCSD-6-input	CCA1-CF2/R2	22.3788	230.235	22.3698	231.672	22.3743	230.953	230.953	0.718645	FCSD-6-H3AC	CCA1-CF2/R2	29.8671	1.26641	0.00548342	29.4885	1.64751	0.00713352	29.7823	1.3433	0.00581634	0.00614443	0.000872607
CD-6-input	CCA1-CF3/R3	22.7935	172.591	22.7358	179.657	22.7647	176.088	176.112	3.53323	CD-6-H3AC	CCA1-CF3/R3	28.7809	2.69359	0.0152948	28.6505	2.94905	0.0167453	28.7157	2.81843	0.0160036	0.0160146	0.000725324
SD-6-input	CCA1-CF3/R3	23.0897	140.496	23.0999	139.502	23.0948	139.998	139.999	0.497316	SD-6-H3AC	CCA1-CF3/R3	27.7839	5.38491	0.0384639	27.7952	5.34282	0.0381633	27.8546	5.12691	0.0366211	0.0377494	0.000988697
FCSD-6-input	CCA1-CF3/R3	22.5665	202.087	22.5416	205.611	22.554	203.841	203.846	1.76186	FCSD-6-H3AC	CCA1-CF3/R3	29.6479	1.47476	0.00723465	29.5794	1.54665	0.00758732	29.9125	1.22706	0.00601955	0.00694718	0.00082247
CD-6-input	CCA1-CF4/R4	22.8402	167.091	22.9087	159.315	22.8744	163.157	163.188	3.88823	CD-6-H3AC	CCA1-CF4/R4	29.9609	1.18653	0.00727097	29.8342	1.29569	0.00793986	29.3825	1.77334	0.0108669	0.00869256	0.00191246
SD-6-input	CCA1-CF4/R4	23.1359	136.054	23.0109	148.398	23.0734	142.092	142.181	6.17234	SD-6-H3AC	CCA1-CF4/R4	28.8289	2.60524	0.0183233	28.9	2.47965	0.01744	28.8645	2.54167	0.0178762	0.0178799	0.000441661
FCSD-6-input	CCA1-CF4/R4	22.367	232.134	22.2601	250.031	22.3135	240.916	241.027	8.94917	FCSD-6-H3AC	CCA1-CF4/R4	30.4599	0.83885	0.00348032	30.3867	0.882609	0.00366187	30.2449	0.974007	0.00404107	0.00372775	0.000286125
Fig. 5d
Sample Name	Target Name	Cт	EXP.	Cт	EXP.	Cт	EXP.	AVE	STDEV		Target Name	Cт	EXP.	input%	Cт	EXP.	input%	Cт	EXP.	input%	AVE	STDEV
CD-21-input	CCA1-CF1/R1	22.2657	249.056	22.2092	259.029	22.471	215.952	241.346	22.55	CD-21-H3K4me3	CCA1-CF1/R1	27.2727	7.68124	0.0318267	27.1766	8.07997	0.0334788	27.1999	8.20442	0.0339945	0.0331	0.00113244
SD-21-input	CCA1-CF1/R1	22.1904	262.425	22.277	247.116	22.2569	250.577	253.373	8.02851	SD-21-H3K4me3	CCA1-CF1/R1	26.9998	9.28527	0.0366467	27.1798	8.19355	0.0323379	27.264	7.7278	0.0304997	0.0331615	0.00315514
FCSD-21-input	CCA1-CF1/R1	22.659	189.509	22.332	237.841	22.2653	249.116	225.489	31.6653	FCSD-21-H3K4me3	CCA1-CF1/R1	27.7695	5.43898	0.0241208	27.6448	5.93144	0.0263048	28.0294	4.54031	0.0201354	0.0235204	0.00312822
CD-21-input	CCA1-CF2/R2	22.2735	247.7	22.3106	241.404	22.3051	242.334	243.813	3.39891	CD-21-H3K4me3	CCA1-CF2/R2	24.3947	56.7364	0.232705	24.5988	49.2343	0.201935	24.5892	49.5668	0.203299	0.212646	0.0173848
SD-21-input	CCA1-CF2/R2	22.7594	176.731	22.1318	273.341	22.261	249.865	233.312	50.387	SD-21-H3K4me3	CCA1-CF2/R2	25.5515	25.3991	0.108863	25.6903	23.0627	0.098849	25.9632	19.0796	0.0817772	0.0964964	0.0136953
FCSD-21-input	CCA1-CF2/R2	22.0524	288.848	22.2316	255.026	22.303	242.68	262.185	23.902	FCSD-21-H3K4me3	CCA1-CF2/R2	24.6457	47.6585	0.181775	24.7052	45.7259	0.174404	24.6504	47.5012	0.181174	0.179118	0.00409347
																											p-value
CD-21-input	CCA1-CF3/R3	22.2397	253.6	22.2979	243.541	22.1406	271.678	256.273	14.258	CD-21-H3K4me3	CCA1-CF3/R3	22.2984	243.452	0.949971	22.2815	246.335	0.961222	22.3422	236.16	0.921516	0.944236	0.0204648	CCA1-CF3/R3	0.949971	0.961222	0.921516
SD-21-input	CCA1-CF3/R3	22.2375	253.987	22.4955	212.297	22.4807	214.497	226.927	23.4607	SD-21-H3K4me3	CCA1-CF3/R3	23.3678	115.811	0.510344	23.3586	116.554	0.513619	23.3112	120.453	0.530802	0.518255	0.0109885	CCA1-CF3/R3	0.510344	0.513619	0.530802
FCSD-21-input	CCA1-CF3/R3	22.9253	157.495	22.3515	234.634	22.1407	271.655	221.261	58.243	FCSD-21-H3K4me3	CCA1-CF3/R3	22.3797	230.082	1.03987	22.1971	261.219	1.18059	22.3859	229.102	1.03544	1.0853	0.0825542	CCA1-CF3/R3	1.03987	1.18059	1.03544	0.045348
CD-21-input	CCA1-CF4/R4	22.0357	292.206	22.3046	242.409	22.1654	267.024	267.213	24.8991	CD-21-H3K4me3	CCA1-CF4/R4	27.4554	6.76577	0.0253198	27.7758	5.41513	0.0202652	27.695	5.72818	0.0214367	0.0223406	0.00264571
SD-21-input	CCA1-CF4/R4	22.502	211.344	22.2501	251.772	22.2082	259.208	240.774	25.7575	SD-21-H3K4me3	CCA1-CF4/R4	25.6183	6.04779	0.0251181	25.2159	6.87919	0.0285711	27.5692	6.45011	0.026789	0.0268261	0.00172682
FCSD-21-input	CCA1-CF4/R4	22.7885	173.198	22.3178	240.208	22.6233	194.262	202.556	34.2665	FCSD-21-H3K4me3	CCA1-CF4/R4	28.1794	4.09119	0.0201978	28.1557	4.15899	0.0205326	28.1753	4.10282	0.0202553	0.0203285	0.000179011
Fig. 5e
Sample Name	Target Name	Cт	EXP.	Cт	EXP.	Cт	EXP.	AVE	STDEV		Target Name	Cт	EXP.	input%	Cт	EXP.	input%	Cт	EXP.	input%	AVE	STDEV					p-value
CD-21-input	CCA1-CF1/R1	22.9251	157.519	22.9446	155.397	22.9348	156.454	156.456	1.06106	CD-21-H3AC	CCA1-CF1/R1	26.8897	10.0229	0.0640622	26.8315	10.4367	0.0667067	26.8606	10.2277	0.0653711	0.06538	0.00132229
SD-21-input	CCA1-CF1/R1	22.7707	175.352	22.7295	180.443	22.7501	177.88	177.892	2.54555	SD-21-H3AC	CCA1-CF1/R1	26.9229	9.79469	0.0550598	26.7598	10.9702	0.0616676	26.8413	10.3658	0.0582701	0.0583325	0.00330432
FCSD-21-input	CCA1-CF1/R1	22.511	210.023	22.4583	217.865	22.4846	213.908	213.932	3.92093	FCSD-21-H3AC	CCA1-CF1/R1	26.6556	11.7939	0.0551291	26.4647	13.4666	0.0629481	26.5601	12.6025	0.058909	0.0589954	0.00391024
CD-21-input	CCA1-CF2/R2	23.1422	135.464	23.2003	130.103	23.1712	132.757	132.775	2.68058	CD-21-H3AC	CCA1-CF2/R2	24.07	71.0982	0.53548	24.0738	70.909	0.534055	23.95	77.2768	0.582014	0.550516	0.0272874	CCA1-CF2/R2	0.53548	0.534055	0.582014
SD-21-input	CCA1-CF2/R2	22.8958	160.757	22.9275	157.255	22.9116	158.997	159.003	1.75103	SD-21-H3AC	CCA1-CF2/R2	24.7186	45.3041	0.284926	24.7607	43.9987	0.276716	24.7396	44.6467	0.280791	0.280811	0.00410498	CCA1-CF2/R2	0.284926	0.276716	0.280791
FCSD-21-input	CCA1-CF2/R2	22.5155	209.375	22.5927	198.443	22.5541	203.835	203.884	5.46609	FCSD-21-H3AC	CCA1-CF2/R2	23.1527	134.474	0.659561	23.1885	131.171	0.64336	23.1554	134.224	0.658336	0.653752	0.00902074	CCA1-CF2/R2	0.659561	0.64336	0.658336	0.0033978
CD-21-input	CCA1-CF3/R3	22.9008	160.192	22.9248	157.542	22.9128	158.862	158.865	1.32467	CD-21-H3AC	CCA1-CF3/R3	23.8958	79.4479	0.500096	23.8255	84.2615	0.530396	24.0256	73.3225	0.461539	0.497344	0.034511	CCA1-CF3/R3	0.500096	0.530396	0.461539
SD-21-input	CCA1-CF3/R3	22.6955	184.761	22.7351	179.75	22.7153	182.238	182.25	2.50575	SD-21-H3AC	CCA1-CF3/R3	24.1969	65.0971	0.357186	24.1009	69.5845	0.381809	24.1489	67.3034	0.369292	0.369429	0.0123117	CCA1-CF3/R3	0.357186	0.381809	0.369292
FCSD-21-input	CCA1-CF3/R3	22.4433	220.141	22.4716	215.852	22.4575	217.986	217.993	2.14427	FCSD-21-H3AC	CCA1-CF3/R3	23.0058	148.93	0.683186	22.9436	155.503	0.71334	22.9494	154.873	0.710448	0.702325	0.0166376	CCA1-CF3/R3	0.683186	0.71334	0.710448	0.000754074
CD-21-input	CCA1-CF4/R4	22.9725	152.408	22.9225	157.805	22.9475	155.083	155.099	2.69815	CD-21-H3AC	CCA1-CF4/R4	26.7614	10.9573	0.0706476	26.7127	11.3346	0.0730801	26.7371	11.1444	0.0718535	0.0718604	0.00121626
SD-21-input	CCA1-CF4/R4	22.9063	159.589	22.7899	173.034	22.8481	166.176	166.266	6.72303	SD-21-H3AC	CCA1-CF4/R4	27.6168	6.04779	0.0363741	27.4314	6.87919	0.0413745	27.5241	6.45011	0.0387938	0.0388475	0.00250065
FCSD-21-input	CCA1-CF4/R4	22.6953	184.781	22.6178	195.013	22.6565	189.828	189.874	5.11613	FCSD-21-H3AC	CCA1-CF4/R4	26.8794	10.0954	0.0531691	26.7557	11.0012	0.0579393	26.8175	10.5386	0.055503	0.0555372	0.0023853

## Sheet: Supplementary Fig.2
Supplementary Fig.2a
		CT	exp.	relative exp.	AVE	STDEV				CT	exp.	relative exp.	AVE	STDEV				CT	exp.	relative exp.	AVE	STDEV
Col-ZT0	ACTIN	16.2856	15878	16637.6				Col-ZT3	ACTIN	17.424	7199.31	7071.97				Col-ZT6	ACTIN	17.9248	5083.5	5014.15
Col-ZT0	ACTIN	16.2384	16406.8					Col-ZT3	ACTIN	17.4487	7076.51					Col-ZT6	ACTIN	17.9508	4992.58
Col-ZT0	ACTIN	16.1351	17628					Col-ZT3	ACTIN	17.4767	6940.1					Col-ZT6	ACTIN	17.9583	4966.36
Col-ZT0	CCA1	17.9441	5015.66	0.301465	0.333956	0.0366515		Col-ZT3	CCA1	19.4275	1789.47	0.253038	0.255805	0.00614189		Col-ZT6	CCA1	21.773	350.732	0.0699484	0.0718173	0.00245555
Col-ZT0	CCA1	17.8284	5435.75	0.326715				Col-ZT3	CCA1	19.3728	1858.82	0.262844				Col-ZT6	CCA1	21.7534	355.529	0.0709052
Col-ZT0	CCA1	17.635	6217.26	0.373688				Col-ZT3	CCA1	19.4361	1778.84	0.251534				Col-ZT6	CCA1	21.6803	374.048	0.0745984
Sei-ZT0	ACTIN	16.6612	12230.8	11644.1				Sei-ZT3	ACTIN	17.9337	5052.15	5045.78				Sei-ZT6	ACTIN	17.9635	4948.72	5002.48
Sei-ZT0	ACTIN	16.7566	11446.6					Sei-ZT3	ACTIN	17.9591	4963.65					Sei-ZT6	ACTIN	17.9593	4962.93
Sei-ZT0	ACTIN	16.7809	11254.8					Sei-ZT3	ACTIN	17.9141	5121.55					Sei-ZT6	ACTIN	17.9213	5095.79
Sei-ZT0	CCA1	18.3465	3792.36	0.32569	0.320443	0.00522325		Sei-ZT3	CCA1	20.0965	1124.21	0.222801	0.230334	0.0113307		Sei-ZT6	CCA1	21.3625	466.474	0.0932485	0.0976784	0.00415238
Sei-ZT0	CCA1	18.3701	3730.68	0.320394				Sei-ZT3	CCA1	20.0834	1134.47	0.224836				Sei-ZT6	CCA1	21.2865	491.766	0.0983045
Sei-ZT0	CCA1	18.3934	3670.73	0.315244				Sei-ZT3	CCA1	19.9695	1227.96	0.243364				Sei-ZT6	CCA1	21.2407	507.662	0.101482
FCS-ZT0	ACTIN	17.2343	8213.57	8396.13				FCS-ZT3	ACTIN	17.9522	4987.45	4814.76				FCS-ZT6	ACTIN	18.0339	4712.24	4538.26
FCS-ZT0	ACTIN	17.228	8249.36					FCS-ZT3	ACTIN	18.0245	4743.19					FCS-ZT6	ACTIN	18.1147	4455.09
FCS-ZT0	ACTIN	17.1472	8725.47					FCS-ZT3	ACTIN	18.0335	4713.65					FCS-ZT6	ACTIN	18.1172	4447.45
FCS-ZT0	CCA1	18.6908	2985.62	0.355594	0.354342	0.00108444		FCS-ZT3	CCA1	20.0396	1169.57	0.242914	0.243914	0.0037928		FCS-ZT6	CCA1	22.0396	291.426	0.0642153	0.0639675	0.0017925
FCS-ZT0	CCA1	18.6984	2969.72	0.353701				FCS-ZT3	CCA1	20.0526	1159.02	0.240721				FCS-ZT6	CCA1	22.0886	281.662	0.0620639
FCS-ZT0	CCA1	18.6983	2969.98	0.353731				FCS-ZT3	CCA1	20.0091	1194.57	0.248107				FCS-ZT6	CCA1	22.0084	297.815	0.0656231
		CT	exp.	relative exp.	AVE	STDEV				CT	exp.	relative exp.	AVE	STDEV				CT	exp.	relative exp.	AVE	STDEV
Col-ZT9	ACTIN	17.9236	5087.57	5062.84				Col-ZT12	ACTIN	17.5855	6434.9	6241.58				Col-ZT15	ACTIN	16.7561	11450.5	10817.1
Col-ZT9	ACTIN	17.9053	5152.9					Col-ZT12	ACTIN	17.6815	6019.87					Col-ZT15	ACTIN	16.8291	10883.9
Col-ZT9	ACTIN	17.9637	4948.06					Col-ZT12	ACTIN	17.6229	6269.96					Col-ZT15	ACTIN	16.9343	10116.9
Col-ZT9	CCA1	26.5801	12.4285	0.00245485	0.00241737	4.90191e-05		Col-ZT12	CCA1	26.9186	9.82355	0.00157389	0.00126266	0.0004278		Col-ZT15	CCA1	27.7151	5.64843	0.000522176	0.000523567	5.5052e-05
Col-ZT9	CCA1	26.6357	11.9579	0.0023619				Col-ZT12	CCA1	27.0474	8.98321	0.00143925				Col-ZT15	CCA1	27.5657	6.26637	0.000579302
Col-ZT9	CCA1	26.5916	12.3299	0.00243537				Col-ZT12	CCA1	27.9386	4.83617	0.000774831				Col-ZT15	CCA1	27.869	5.07565	0.000469224
Sei-ZT9	ACTIN	18.1025	4492.98	4277.77				Sei-ZT12	ACTIN	17.2204	8293.26	8188.82
Sei-ZT9	ACTIN	18.2317	4107.29					Sei-ZT12	ACTIN	17.2435	8160.75
Sei-ZT9	ACTIN	18.1883	4233.03					Sei-ZT12	ACTIN	17.2521	8112.44
Sei-ZT9	CCA1	25.8207	21.0655	0.00492441	0.00502671	0.000227794		Sei-ZT12	CCA1	26.368	14.4025	0.0017588	0.0016826	7.99682e-05
Sei-ZT9	CCA1	25.7183	22.6196	0.00528771				Sei-ZT12	CCA1	26.5048	13.0966	0.00159933
Sei-ZT9	CCA1	25.8373	20.8241	0.00486799				Sei-ZT12	CCA1	26.4257	13.8363	0.00168966
FCS-ZT9	ACTIN	17.7673	5671.39	5638.12				FCS-ZT12	ACTIN	17.9339	5051.47	4932
FCS-ZT9	ACTIN	17.7807	5618.65					FCS-ZT12	ACTIN	17.9482	5001.37
FCS-ZT9	ACTIN	17.7793	5624.32					FCS-ZT12	ACTIN	18.0245	4743.16
FCS-ZT9	CCA1	26.2199	15.9635	0.00283135	0.00283929	0.000140894		FCS-ZT12	CCA1	26.9579	9.55899	0.00193816	0.00185809	0.000128995
FCS-ZT9	CCA1	26.1443	16.824	0.00298398				FCS-ZT12	CCA1	27.1388	8.43019	0.00170928
FCS-ZT9	CCA1	26.2869	15.2372	0.00270253				FCS-ZT12	CCA1	26.9664	9.50313	0.00192683
		CT	exp.	CT	exp.	ACTIN2-AVE			CT	exp.	relative exp.	CT	exp.	relative exp.	CT	exp.	relative exp.	AVE	STDEV
Sei-ZT15	ACTIN	17.1946	8442.88	17.2476	8138.07	8290.47	Sei-ZT15	CCA1	27.813	5.27717	0.000636535	27.7189	5.63381	0.000679552	27.8012	5.32055	0.000641767	0.000652618	2.3472e-05
FCS-ZT15	ACTIN	17.3114	7784.76	17.5323	6677.13	7230.94	FCS-ZT15	CCA1	27.7543	5.49661	0.000760152	27.9265	4.87705	0.000674469	27.5918	6.15401	0.000851066	0.000761896	8.83116e-05
Col-ZT18	ACTIN	17.1178	8905.53	17.3121	7781.12	8343.32	Col-ZT18	CCA1	25.257	31.165	0.00373532	25.1917	32.6112	0.00390866	25.1233	34.1988	0.00409894	0.00391431	0.000181879
Sei-ZT18	ACTIN	16.9007	10355.9	16.9726	9851.31	10103.6	Sei-ZT18	CCA1	26.4313	13.7826	0.00136413	26.3642	14.4399	0.00142918	26.3807	14.2751	0.00141287	0.00140206	3.3847e-05
FCS-ZT18	ACTIN	17.2899	7902.05	17.3289	7690.78	7796.42	FCS-ZT18	CCA1	24.7378	44.704	0.00573391	24.6473	47.605	0.00610601	24.5676	50.3132	0.00645337	0.00609777	0.0003598
Col-ZT21	ACTIN	16.9907	9728.09	17.1272	8847.88	9287.99	Col-ZT21	CCA1	19.979	1219.83	0.131335	19.7482	1431.98	0.154176	19.8602	1324.86	0.142642	0.142717	0.0114209
Sei-ZT21	ACTIN	16.9772	9819.68	16.9346	10114.4	9967.05	Sei-ZT21	CCA1	21.2064	519.921	0.0521639	21.119	552.478	0.0554305	21.0425	582.631	0.0584557	0.05535	0.00314664
FCS-ZT21	ACTIN	17.4527	7056.83	17.4364	7137.55	7097.19	FCS-ZT21	CCA1	20.6159	783.632	0.110414	20.6312	775.351	0.109248	20.5626	813.218	0.114583	0.111415	0.00280494
Col-ZT24	ACTIN	16.7121	11805.9	16.8197	10955.3	11380.6	Col-ZT24	CCA1	18.4978	3414.05	0.299988	18.4208	3601.47	0.316456	18.3293	3837.95	0.337236	0.317893	0.0186654
Sei-ZT24	ACTIN	17.0876	9094.67	17.0617	9259.58	9177.13	Sei-ZT24	CCA1	19.1461	2175.9	0.2371	19.0326	2354.46	0.256558	19.0982	2249.53	0.245123	0.246261	0.00977839
FCS-ZT24	ACTIN	17.4049	7295.29	17.4166	7236.11	7265.7	FCS-ZT24	CCA1	18.9722	2455.36	0.337939	19.0205	2374.34	0.326787	18.9566	2482	0.341604	0.335443	0.00771732
										TTEST
							MPV			FCS/Col-0	FCS/Sei-0	FCS/MPV
Col-ZT0	0.301465		Sei-ZT0	0.32569		0.313578	FCS-ZT0	0.355594		0.437014	0.000387286	0.0409258
	0.326715			0.320394		0.323554		0.353701
	0.373688			0.315244		0.344466		0.353731
Col-ZT3	0.253038		Sei-ZT3	0.222801		0.237919	FCS-ZT3	0.242914		0.0462469	0.120366	0.823008
	0.262844			0.224836		0.24384		0.240721
	0.251534			0.243364		0.247449		0.248107
Col-ZT6	0.0699484		Sei-ZT6	0.0932485		0.0815985	FCS-ZT6	0.0642153		0.0110558	0.000207617	0.000617643
	0.0709052			0.0983045		0.0846048		0.0620639
	0.0745984			0.101482		0.0880403		0.0656231
Col-ZT9	0.00245485		Sei-ZT9	0.00492441		0.00368963	FCS-ZT9	0.00283135		0.00805145	0.000145006	0.000803339
	0.0023619			0.00528771		0.00382481		0.00298398
	0.00243537			0.00486799		0.00365168		0.00270253
Col-ZT12	0.00157389		Sei-ZT12	0.0017588		0.00166635	FCS-ZT12	0.00193816		0.0822035	0.115749	0.0593577
	0.00143925			0.00159933		0.00151929		0.00170928
	0.000774831			0.00168966		0.00123224		0.00192683
Col-ZT15	0.000522176		Sei-ZT15	0.000636535		0.000579355	FCS-ZT15	0.000760152		0.0165844	0.107066	0.0350274
	0.000579302			0.000679552		0.000629427		0.000674469
	0.000469224			0.000641767		0.000555495		0.000851066
Col-ZT18	0.00373532		Sei-ZT18	0.00136413		0.00254972	FCS-ZT18	0.00573391		0.000719484	2.30838e-05	9.11695e-05
	0.00390866			0.00142918		0.00266892		0.00610601
	0.00409894			0.00141287		0.00275591		0.00645337
Col-ZT21	0.131335		Sei-ZT21	0.0521639		0.0917492	FCS-ZT21	0.110414		0.00995411	2.10394e-05	0.0412079
	0.154176			0.0554305		0.104803		0.109248
	0.142642			0.0584557		0.100549		0.114583
Col-ZT24	0.299988		Sei-ZT24	0.2371		0.268544	FCS-ZT24	0.337939		0.206776	0.00024312	0.00289378
	0.316456			0.256558		0.286507		0.326787
	0.337236			0.245123		0.29118		0.341604
Supplementary Fig.2b
	CT	target	exp	ACTIN2-AVE		target	CT	exp.	relative exp.	AVE	STDEV			Aa-0			Col-0				FCA		TTEST
Aa-ZT0	17.6271	ACTIN	6251.59	6040.96	Aa-ZT0	CCA1	19.798	1383.36	0.228997	0.235254	0.00576633				relative exp.			relative exp.	MPV			relative exp.	FCA/Col-0	FCA/Aa-0	FCS/MPV
Aa-ZT0	17.7193	ACTIN	5863.73		Aa-ZT0	CCA1	19.7521	1428.15	0.236411					Aa-ZT0	0.232202		Col-ZT0	0.260317	0.246259		FCA-ZT0	0.242629	0.258568	0.258568	0.0744971
Aa-ZT0	17.6844	ACTIN	6007.57		Aa-ZT0	CCA1	19.7283	1451.97	0.240354						0.236411			0.263026	0.249718			0.245829
															0.24635			0.262683	0.254517			0.243488
Aa-ZT3	18.6872	ACTIN	2993.02	2972.73	Aa-ZT3	CCA1	20.8789	652.759	0.219583	0.224086	0.00413288
Aa-ZT3	18.7006	ACTIN	2965.22		Aa-ZT3	CCA1	20.8266	676.908	0.227706					Aa-ZT3	0.219583		Col-ZT3	0.253215	0.236399		FCA-ZT3	0.203595	0.168358	0.168358	0.100495
Aa-ZT3	18.7032	ACTIN	2959.95		Aa-ZT3	CCA1	20.8441	668.768	0.224968						0.227706			0.262714	0.24521			0.185681
															0.224968			0.250276	0.237622			0.00863848
Aa-ZT6	19.4078	ACTIN	1814.12	1812.59	Aa-ZT6	CCA1	22.8793	162.604	0.0897081	0.0927757	0.00352729
Aa-ZT6	19.4012	ACTIN	1822.51		Aa-ZT6	CCA1	22.8432	166.738	0.0919892					Aa-ZT6	0.0897081		Col-ZT6	0.0698898	0.0797989		FCA-ZT6	0.0577752	0.000121089	0.000121089	0.000312668
Aa-ZT6	19.4181	ACTIN	1801.12		Aa-ZT6	CCA1	22.7724	175.15	0.0966299						0.0919892			0.0708957	0.0814425			0.0587382
															0.0966299			0.0745009	0.0855654			0.0611232
Aa-ZT9	18.6014	ACTIN	3176.82	3154.23	Aa-ZT9	CCA1	27.2977	7.54894	0.00239328	0.00251356	0.000104601
Aa-ZT9	18.5959	ACTIN	3189		Aa-ZT9	CCA1	27.1878	8.14793	0.00258318					Aa-ZT9	0.00239328		Col-ZT9	0.00245067	0.00242198		FCA-ZT9	0.00212185	0.00296953	0.00296953	0.000497431
Aa-ZT9	18.6381	ACTIN	3096.87		Aa-ZT9	CCA1	27.1984	8.08818	0.00256423						0.00258318			0.00236135	0.00247227			0.00209393
															0.00256423			0.00243392	0.00249908			0.00202214
Aa-ZT12	18.2715	ACTIN	3995.2	4095.8	Aa-ZT12	CCA1	27.9852	4.68207	0.00114314	0.00115903	5.42795e-05
Aa-ZT12	18.1876	ACTIN	4235.16		Aa-ZT12	CCA1	28.0217	4.56465	0.00111447					Aa-ZT12	0.00114314		Col-ZT12	0.0015725	0.00135782		FCA-ZT12	0.00174571	0.0124302	0.0124302	0.0609365
Aa-ZT12	18.2494	ACTIN	4057.05		Aa-ZT12	CCA1	27.8921	4.99475	0.00121948						0.00111447			0.00143811	0.00127629			0.00156872
															0.00121948			0.000773961	0.000996721			0.00142657
Aa-ZT15	17.3011	ACTIN	7840.82	8038.27	Aa-ZT15	CCA1	27.97	4.73162	0.000588636	0.000588682	1.4005e-05
Aa-ZT15	17.2702	ACTIN	8011.08		Aa-ZT15	CCA1	28.0045	4.61959	0.0005747					Aa-ZT15	0.000588636		Col-ZT15	0.000522169	0.000555403		FCA-ZT15	0.000457368	0.235291	0.235291	0.598973
Aa-ZT15	17.2256	ACTIN	8262.92		Aa-ZT15	CCA1	27.936	4.84474	0.00060271						0.0005747			0.000578396	0.000576548			0.000558147
															0.00060271			0.000471999	0.000537354			0.000584672
Aa-ZT18	17.0177	ACTIN	9546.97	9149.96	Aa-ZT18	CCA1	26.1433	16.8353	0.00183993	0.00185445	2.69122e-05
Aa-ZT18	17.0832	ACTIN	9122.56		Aa-ZT18	CCA1	26.1449	16.8169	0.00183793					Aa-ZT18	0.00183993		Col-ZT18	0.00373401	0.00278697		FCA-ZT18	0.00352735	1.90004e-05	1.90004e-05	0.00356122
Aa-ZT18	17.1382	ACTIN	8780.35		Aa-ZT18	CCA1	26.1081	17.2523	0.00188551						0.00183793			0.00390824	0.00287308			0.00343203
															0.00188551			0.004097	0.00299125			0.00330484
Aa-ZT21	17.1201	ACTIN	8891.35	8632.5	Aa-ZT21	CCA1	21.2575	501.802	0.0581295	0.0584465	0.000434297
Aa-ZT21	17.1541	ACTIN	8683.82		Aa-ZT21	CCA1	21.254	503.002	0.0582684					Aa-ZT21	0.0581295		Col-ZT21	0.132178	0.0951537		FCA-ZT21	0.128878	3.62125e-06	3.62125e-06	0.00261019
Aa-ZT21	17.2153	ACTIN	8322.31		Aa-ZT21	CCA1	21.2375	508.812	0.0589415						0.0582684			0.155075	0.106672			0.12265
															0.0589415			0.142097	0.100519			0.127384
Aa-ZT24	17.4588	ACTIN	7027.13	6734.47	Aa-ZT24	CCA1	19.6424	1541.21	0.228854	0.231712	0.00462422
Aa-ZT24	17.5539	ACTIN	6577.73		Aa-ZT24	CCA1	19.5918	1596.39	0.237047					Aa-ZT24	0.228854		Col-ZT24	0.299998	0.264426		FCA-ZT24	0.271356	0.000564407	0.000564407	0.670912
Aa-ZT24	17.5494	ACTIN	6598.54		Aa-ZT24	CCA1	19.6401	1543.78	0.229235						0.237047			0.316457	0.276752			0.284413
															0.229235			0.337186	0.28321			0.277786
FCA-ZT0	17.5355	ACTIN	6662.44	6285.86	FCA-ZT0	CCA1	19.6575	1525.13	0.242629	0.243982	0.00165646
FCA-ZT0	17.6314	ACTIN	6233.16		FCA-ZT0	CCA1	19.6387	1545.25	0.245829
FCA-ZT0	17.6954	ACTIN	5962		FCA-ZT0	CCA1	19.6525	1530.53	0.243488
FCA-ZT3	18.4523	ACTIN	3523.6	3403.45	FCA-ZT3	CCA1	20.793	692.926	0.203595	0.194638	0.0126669
FCA-ZT3	18.5177	ACTIN	3367.02		FCA-ZT3	CCA1	20.9255	631.958	0.185681
FCA-ZT3	18.5381	ACTIN	3319.73		FCA-ZT3	CCA1	25.3409	29.4006	0.00863848
FCA-ZT6	18.9781	ACTIN	2445.33	2382.84	FCA-ZT6	CCA1	23.1189	137.669	0.0577752	0.0592122	0.00172363
FCA-ZT6	19.0206	ACTIN	2374.13		FCA-ZT6	CCA1	23.0951	139.964	0.0587382
FCA-ZT6	19.0482	ACTIN	2329.05		FCA-ZT6	CCA1	23.0378	145.647	0.0611232
FCA-ZT9	18.433	ACTIN	3571.28	3372.02	FCA-ZT9	CCA1	27.3749	7.15494	0.00212185	0.00207931	5.1439e-05
FCA-ZT9	18.5246	ACTIN	3351.07		FCA-ZT9	CCA1	27.3939	7.06079	0.00209393
FCA-ZT9	18.5938	ACTIN	3193.72		FCA-ZT9	CCA1	27.4441	6.81871	0.00202214
FCA-ZT12	18.3227	ACTIN	3855.7	3462.07	FCA-ZT12	CCA1	27.6178	6.04377	0.00174571	0.00158033	0.000159885
FCA-ZT12	18.4372	ACTIN	3560.75		FCA-ZT12	CCA1	27.7716	5.43101	0.00156872
FCA-ZT12	18.6984	ACTIN	2969.78		FCA-ZT12	CCA1	27.9083	4.9389	0.00142657
FCA-ZT15	17.9422	ACTIN	5022.34	5174.53	FCA-ZT15	CCA1	28.9671	2.36666	0.000457368	0.000533396	6.71645e-05
FCA-ZT15	17.8424	ACTIN	5383.08		FCA-ZT15	CCA1	28.6805	2.88815	0.000558147
FCA-ZT15	17.915	ACTIN	5118.17		FCA-ZT15	CCA1	28.6137	3.0254	0.000584672
FCA-ZT18	17.7084	ACTIN	5908.28	5909.12	FCA-ZT18	CCA1	25.836	20.8435	0.00352735	0.0034214	0.000111633
FCA-ZT18	17.7289	ACTIN	5824.7		FCA-ZT18	CCA1	25.8754	20.2803	0.00343203
FCA-ZT18	17.6876	ACTIN	5994.37		FCA-ZT18	CCA1	25.9297	19.5287	0.00330484
FCA-ZT21	18.1194	ACTIN	4440.46	4133.96	FCA-ZT21	CCA1	21.1713	532.775	0.128878	0.126304	0.00325131
FCA-ZT21	18.269	ACTIN	4002.12		FCA-ZT21	CCA1	21.2425	507.03	0.12265
FCA-ZT21	18.2845	ACTIN	3959.29		FCA-ZT21	CCA1	21.188	526.602	0.127384
FCA-ZT24	17.8034	ACTIN	5530.99	5455.67	FCA-ZT24	CCA1	19.7004	1480.43	0.271356	0.277852	0.00652872
FCA-ZT24	17.8125	ACTIN	5496.02		FCA-ZT24	CCA1	19.6327	1551.66	0.284413
FCA-ZT24	17.854	ACTIN	5339.99		FCA-ZT24	CCA1	19.6667	1515.51	0.277786
		CT	exp.	relative exp.	AVE	STDEV				CT	exp.	relative exp.	AVE	STDEV				CT	exp.	relative exp.	AVE	STDEV
Col-ZT0	ACTIN	16.2777	15964.7	16699.6				Col-ZT3	ACTIN	17.4282	7177.88	7069.29				Col-ZT6	ACTIN	17.9251	5082.51	5014.73
Col-ZT0	ACTIN	16.2319	16481					Col-ZT3	ACTIN	17.4466	7087.02					Col-ZT6	ACTIN	17.9504	4993.78
Col-ZT0	ACTIN	16.1331	17653.1					Col-ZT3	ACTIN	17.4761	6942.97					Col-ZT6	ACTIN	17.9579	4967.89
Col-ZT0	CCA1	18.15	4347.19	0.260317	0.262009	0.00147487		Col-ZT3	CCA1	19.427	1790.05	0.253215	0.255401	0.00650084		Col-ZT6	CCA1	21.774	350.478	0.0698898	0.0717621	0.00242459
Col-ZT0	CCA1	18.1351	4392.42	0.263026				Col-ZT3	CCA1	19.374	1857.2	0.262714				Col-ZT6	CCA1	21.7534	355.523	0.0708957
Col-ZT0	CCA1	18.137	4386.71	0.262683				Col-ZT3	CCA1	19.4438	1769.27	0.250276				Col-ZT6	CCA1	21.6821	373.602	0.0745009
		CT	exp.	relative exp.	AVE	STDEV				CT	exp.	relative exp.	AVE	STDEV				CT	exp.	relative exp.	AVE	STDEV
Col-ZT9	ACTIN	17.9212	5096.23	5065.57				Col-ZT12	ACTIN	17.5826	6447.88	6247.36				Col-ZT15	ACTIN	16.7583	11432.5	10815
Col-ZT9	ACTIN	17.906	5150.49					Col-ZT12	ACTIN	17.6806	6023.66					Col-ZT15	ACTIN	16.8273	10897.7
Col-ZT9	ACTIN	17.9631	4949.99					Col-ZT12	ACTIN	17.6228	6270.54					Col-ZT15	ACTIN	16.9346	10114.7
Col-ZT9	CCA1	26.5818	12.4141	0.00245067	0.00241532	4.74772e-05		Col-ZT12	CCA1	26.9186	9.82395	0.0015725	0.00126152	0.000427555		Col-ZT15	CCA1	27.7154	5.64726	0.000522169	0.000524188	5.32275e-05
Col-ZT9	CCA1	26.6352	11.9616	0.00236135				Col-ZT12	CCA1	27.0472	8.98442	0.00143811				Col-ZT15	CCA1	27.5682	6.25536	0.000578396
Col-ZT9	CCA1	26.5917	12.3292	0.00243392				Col-ZT12	CCA1	27.9389	4.83521	0.000773961				Col-ZT15	CCA1	27.8608	5.10467	0.000471999
		CT	exp.	relative exp.	AVE	STDEV				CT	exp.	relative exp.	AVE	STDEV				CT	exp.	relative exp.	AVE	STDEV
Col-ZT18	ACTIN	17.1126	8937.89	8343.92				Col-ZT21	ACTIN	16.9953	9696.77	9271.36				Col-ZT18	ACTIN	16.7121	11805.8	11380.4
Col-ZT18	ACTIN	17.3179	7749.95					Col-ZT21	ACTIN	17.1275	8845.94					Col-ZT18	ACTIN	16.8197	10955
Col-ZT18	CCA1	25.2574	31.1563	0.00373401	0.00391308	0.000181543		Col-ZT21	CCA1	19.9724	1225.47	0.132178	0.143116	0.0114824		Col-ZT18	CCA1	18.4977	3414.11	0.299998	0.31788	0.0186344
Col-ZT18	CCA1	25.1918	32.61	0.00390824				Col-ZT21	CCA1	19.7425	1437.75	0.155075				Col-ZT18	CCA1	18.4209	3601.41	0.316457
Col-ZT18	CCA1	25.1239	34.185	0.004097				Col-ZT21	CCA1	19.8682	1317.43	0.142097				Col-ZT18	CCA1	18.3296	3837.31	0.337186

## Sheet: Supplementary Fig.3
Supplementary Fig.3b
ZT0		CT	EXP.	CT	EXP.	CT	EXP.	AVE			CT	EXP.	Relative Exp.	CT	EXP.	Relative Exp.	CT	EXP.	Relative Exp.	AVE	STDEV
Col-0	ACTIN2	18.3848	3692.76	18.3686	3734.58	18.3767	3713.61	3713.65	Col-0	CCA1	19.844	1339.82	0.360783	19.8221	1360.35	0.366312	19.833	1350.05	0.363537	0.363544	0.00276444
cca1-1	ACTIN2	18.8524	2668.53	18.8182	2732.59	18.8353	2700.37	2700.5	cca1-1	CCA1	32.6088	0.188479	6.97941e-05	32.4461	0.211039	7.81517e-05	32.5274	0.19944	7.38531e-05	7.3933e-05	4.17939e-06
Sei-0	ACTIN2	18.7398	2885.52	18.6973	2972.06	18.7186	2928.47	2928.68	Sei-0	CCA1	19.9345	1258.18	0.429608	19.9038	1285.25	0.43888	19.9192	1271.64	0.434203	0.43423	0.00463617
cca1(Sei)-36	ACTIN2	18.465	3492.74	18.4493	3530.87	18.4572	3511.75	3511.79	cca1(Sei)-36	CCA1	21.1511	540.302	0.153854	21.1525	539.757	0.1537	21.1518	540.029	0.153776	0.153777	7.68902e-05
cca1(Sei)-56	ACTIN2	18.3395	3810.93	18.3363	3819.32	18.3379	3815.13	3815.13	cca1(Sei)-56	CCA1	21.272	496.757	0.130207	21.2142	517.096	0.135538	21.2431	506.824	0.132846	0.132864	0.00266568
Supplementary Fig.3c

## Sheet: Supplementary Fig.4
	ACTIN2							PR1
	R1		R2		R3			R1			R2			R3
	Cт	exp.	Cт	exp.	Cт	exp.	ACTIN-AVE	Cт	exp.	Relative Exp.	Cт	exp.	Relative Exp.	Cт	exp.	Relative Exp.	AVE	STDEV
Col-DC3000-24hpi	19.7231	1457.22	19.76	1420.34	19.7415	1438.66	1438.74	14.766	45638.3	31.721	14.7968	44672.9	31.05	14.6944	47966.8	33.3394	32.0368	1.1769
Sei-DC3000-24hpi	19.6027	1584.32	19.5628	1628.93	19.5828	1606.47	1606.58	13.0967	145557	90.6008	13.1061	144609	90.0109	13.1833	137060	85.3116	88.6411	2.89849
FCS-DC3000-24hpi	19.9929	1208.11	19.9899	1210.68	19.9914	1209.39	1209.39	12.6802	194413	160.753	12.77	182651	151.027	12.7519	184968	152.942	154.907	5.15223
cca1-1(Col)-DC3000-24hpi	19.5295	1667.04	19.5638	1627.73	19.5467	1647.27	1647.35	14.7928	44795.4	27.1925	14.8811	42129.8	25.5743	14.8061	44384.1	26.9428	26.5699	0.871131
cca1-1(Sei) 36-DC3000-24hpi	19.9156	1274.81	19.9592	1236.79	19.9374	1255.65	1255.75	12.9533	160807	128.056	12.9583	160253	127.615	12.9861	157190	125.177	126.949	1.55103
cca1-1(Sei) 36-F1-DC3000-24hpi	19.6464	1536.97	19.6888	1492.38	19.6676	1514.51	1514.62	13.4706	112259	74.1167	13.4973	110194	72.7531	13.5019	109844	72.5223	73.1307	0.861653
cca1-1(Sei) 56-DC3000-24hpi	19.81	1371.84	19.8901	1297.58	19.85	1334.19	1334.53	12.7468	185614	139.085	12.7889	180271	135.082	12.7617	183705	137.655	137.274	2.02884
cca1-1(Sei) 56-F1-DC3000-24hpi	20.09	1129.28	20.2647	1000.21	20.1774	1062.79	1064.09	13.5518	106096	99.7061	13.5056	109564	102.964	13.4847	111167	104.471	102.381	2.43572
						FCS	90.6008	90.0109	85.3116
						Sei-0	160.753	151.027	152.942
										p-value	4.14868e-05

## Sheet: Supplementary Fig.5
Supplementary Fig.5b
ZT0		CT	EXP.	CT	EXP.	CT	EXP.	AVE			CT	EXP.	Relative Exp.	CT	EXP.	Relative Exp.	CT	EXP.	Relative Exp.	AVE	STDEV
Col-0	ACTIN2	18.3848	3692.76	18.3686	3734.58	18.3767	3713.61	3713.65	Col-0	CCA1	19.844	1339.82	0.360783	19.8221	1360.35	0.366312	19.833	1350.05	0.363537	0.363544	0.00276444
cca1-1	ACTIN2	18.8524	2668.53	18.8182	2732.59	18.8353	2700.37	2700.5	cca1-1	CCA1	32.6088	0.188479	6.97941e-05	32.4461	0.211039	7.81517e-05	32.5274	0.19944	7.38531e-05	7.3933e-05	4.17939e-06
cca1(Col)-43	ACTIN2	18.3532	3774.76	18.3683	3735.38	18.3507	3781.38	3763.84	cca1(Sei)-56	CCA1	21.7988	344.501	0.0915292	21.7741	350.459	0.0926802	21.7931	345.856	0.091889	0.0920328	0.000588804
Supplementary Fig.5c
Supplementary Fig.5d, e
	1				2				3				4					5			6
	Weight (mg)	PN (10-4)	cfu/g	log10	Weight (mg)	PN (10-4)	cfu/g	log10	Weight (mg)	PN (10-4)	cfu/g	log10	Weight (mg)	PN (10-4)	cfu/g	log10	Weight (mg)	PN (10-4)	cfu/g	log10	Weight (mg)	PN (10-4)	cfu/g	log10	Log(cfu/g)-AVE	STDEV-1	log10-AVE	STDEV-2	MPH
Col-0	54	59	2.42798e+08	8.38525	57	45	1.75439e+08	8.24413	57	46	1.79337e+08	8.25367	54	47	1.93416e+08	8.28649	46	63	3.04348e+08	8.48337	50	72	320000000	8.50515	8.35968	0.115812	2.3589e+08
Sei-0	69	24	7.72947e+07	7.88815	56	38	1.50794e+08	8.17838	66	37	1.24579e+08	8.09545	58	23.4	8.96552e+07	7.95258	62	56	2.00717e+08	8.30258	59	48	1.80791e+08	8.25718	8.11239	0.165894	1.37305e+08	1.86597e+08
FCS	87	15	3.83142e+07	7.58336	105	13	2.75132e+07	7.43954	98	14	3.1746e+07	7.50169	85	12	3.13725e+07	7.49655	87	21	5.36398e+07	7.72949	91	16	3.9072e+07	7.59187	7.55708	0.102149	3.6943e+07		-0.802018
cca1(Col)-43	88	218	5.50505e+08	8.74076	93	220	5.25687e+08	8.72073	75	180	5.33333e+08	8.727	79	177	4.9789e+08	8.69713	87	199	5.08301e+08	8.70612	80	190	5.27778e+08	8.72245	8.71903	0.0154688	5.23916e+08
cca1(Sei)-36	97	101	2.31386e+08	8.36434	95	137	3.20468e+08	8.50578	76	116	3.39181e+08	8.53043	79	118	3.31927e+08	8.52104	82	137	3.71274e+08	8.56969	101	171	3.76238e+08	8.57546	8.51113	0.0769623	3.28412e+08	4.26164e+08
cca1(Sei)-36*(Col)-43-F1	117	189	3.58974e+08	8.55506	85	176	4.60131e+08	8.66288	85	164	4.28758e+08	8.63221	90	159	3.92593e+08	8.59394	101	177	3.89439e+08	8.59044	83	196	5.24766e+08	8.71997	8.62575	0.059249	4.25777e+08		-0.000908719

## Sheet: Supplementary Fig.6
Supplementary Fig.6b
		R1		R2		R3				R1			R2			R3
		CT	exp.	CT	exp.	CT	exp.	ACTIN-AVE		CT	exp.	Relative Exp.	CT	exp.	Relative Exp.	CT	exp.	Relative Exp.	AVE	STDEV
Col-0	ACTIN2	15.5725	26059	15.5344	26758.8	15.6768	24238.4	25685.4	LHY2	17.3309	7680.44	0.299019	17.3585	7534.18	0.293325	17.3825	7409.52	0.288472	0.293605	0.00527921
LHY-T1T3-C2-2	ACTIN2	15.4878	27639.6	15.543	26600	15.6185	25240.5	26493.4	LHY2	19.6984	1482.47	0.0559563	19.6975	1483.38	0.0559907	19.634	1550.26	0.0585149	0.0568206	0.00146736
cca1lhy20	ACTIN2	16.4782	13888.8	16.5622	13101.6	16.6493	12332.6	13107.7	LHY2	20.8888	648.295	0.0494592	20.9016	642.567	0.0490223	20.9199	634.459	0.0484037	0.0489617	0.000530357
Sei-0	ACTIN2	15.4792	27804.9	15.5547	26384.3	15.6002	25562	26583.8	LHY2	17.2218	8285.1	0.31166	17.2023	8397.85	0.315902	17.2353	8207.54	0.308743	0.312102	0.00359981
LHY-T1T4-S63-7	ACTIN2	14.9636	39784.4	14.9517	40114.9	15.0643	37094	38997.8	LHY2	19.5447	1649.53	0.0422981	19.5854	1603.58	0.0411198	19.5477	1646.08	0.0422097	0.0418759	0.000656266
Supplementary Fig.6c, d
	1				2				3				4				5				6				PN-AVE	LOG-AVE	LOG-STDEV
	Weight (mg)	PN	PN/g	LOG(PN)	Weight (mg)	PN	PN/g	LOG(PN)	Weight (mg)	PN	PN/g	LOG(PN)	Weight (mg)	PN	PN/g	LOG(PN)	Weight (mg)	PN	PN/g	LOG(PN)	Weight (mg)	PN	PN/g	LOG(PN)
Col-0	52	275	1.17521e+09	9.07012	49	243	1.10204e+09	9.0422	35	198	1.25714e+09	9.09938	52	267	1.14103e+09	9.0573	43	290	1.49871e+09	9.17572	50	350	1.55556e+09	9.19189	1.28828e+09	9.1061	0.0632629
Sei-0	81	441	1.20988e+09	9.08274	101	705	1.55116e+09	9.19066	83	654	1.751e+09	9.24329	101	423	9.30693e+08	8.96881	95	414	9.68421e+08	8.98606	86	310	8.01034e+08	8.90365	1.20203e+09	9.06253	0.133695
FCS	89	18	4.49438e+07	7.65267	88	34	8.58586e+07	7.93378	82	56	1.51762e+08	8.18116	74	76	2.28228e+08	8.35837	128	36	62500000	7.79588	102	77	1.67756e+08	8.22468	1.23508e+08	8.02442	0.273802
LHY-T1T3-C2-2	57	258	1.00585e+09	9.00253	56	312	1.2381e+09	9.09275	63	315	1.11111e+09	9.04576	76	303	8.85965e+08	8.94742	77	259	7.47475e+08	8.8736	50	288	1280000000	9.10721	1.04475e+09	9.01154	0.0895998
LHY-T1T3-S63-7	56	199	7.89683e+08	8.89745	70	372	1.18095e+09	9.07223	62	237	8.49462e+08	8.92914	59	354	1.33333e+09	9.12494	59	219	8.24859e+08	8.91638	54	294	1.20988e+09	9.08274	1.03136e+09	9.00381	0.100115
LHY-T1T3-S63-7-F1	67	32	1.06136e+08	8.02586	60	43	1.59259e+08	8.2021	57	29	1.1306e+08	8.05331	57	33	1.28655e+08	8.10943	54	35	1.44033e+08	8.15846	69	20	6.44122e+07	7.80897	1.19259e+08	8.05969	0.138966
	PN-AVE	LOG-AVE	LOG-STDEV		MPH	BPH
Col-0	1.28828e+09	9.061	0.0632629
Sei-0	1.20203e+09	9.06253	0.133695
FCS	1.58543e+08	8.07168	0.155304	1.24516e+09	-0.872672	-0.868104
LHY-T1T3-C2-2	1.04475e+09	9.01154	0.0895998
LHY-T1T3-S63-7	1.03136e+09	9.00381	0.100115
LHY-T1T3-S63-7-F1	1.19259e+08	8.05969	0.138966	1.03805e+09	-0.885113	-0.884367
Supplementary Fig.6e
Sample Name	Target Name	Cт	EXP.	ACTIN-AVE	Relative Exp.	AVE	STDEV
CD-24	ACTIN2	19.0384	2344.91	2431.32
CD-24	ACTIN2	18.9518	2490.34
CD-24	ACTIN2	18.9702	2458.72
CD-24	PR1	15.4411	28550.1		11.7426	11.8927	0.131311
CD-24	PR1	15.4116	29142.9		11.9864
CD-24	PR1	15.416	29052.1		11.9491
Sample Name	Target Name	Cт	EXP.
SD-24	ACTIN2	18.888	2603.19	2625.8
SD-24	ACTIN2	18.8641	2646.9
SD-24	ACTIN2	18.8748	2627.3
SD-24	PR1	15.2261	33151.7		12.6254	12.4199	0.423143
SD-24	PR1	15.3072	31334.4		11.9333
SD-24	PR1	15.2175	33350.6		12.7011
Sample Name	Target Name	Cт	EXP.
FCSD-24	ACTIN2	18.8375	2696.3	2614.12
FCSD-24	ACTIN2	18.9051	2572.51
FCSD-24	ACTIN2	18.9045	2573.55
FCSD-24	PR1	12.72	189103		72.3389	70.5856	1.72277
FCSD-24	PR1	12.7566	184356		70.523
FCSD-24	PR1	12.7902	180100		68.895
Sample Name	Target Name	Cт	EXP.
LHY-C2-2-24	ACTIN2	18.9362	2517.51	2538.75
LHY-C2-2-24	ACTIN2	18.9094	2564.79
LHY-C2-2-24	ACTIN2	18.9268	2533.94
LHY-C2-2-24	PR1	14.3747	19897.8		7.83763	8.08679	0.3072
LHY-C2-2-24	PR1	14.339	21401.7		8.43003
LHY-C2-2-24	PR1	14.3652	20291.5		7.99271
Sample Name	Target Name	Cт	EXP.
LHY-S63-7-24	ACTIN2	19.0053	2399.44	2409.16
LHY-S63-7-24	ACTIN2	19.009	2393.39
LHY-S63-7-24	ACTIN2	18.9844	2434.65
LHY-S63-7-24	PR1	13.2539	25500.1		10.5846	10.6599	0.0794534
LHY-S63-7-24	PR1	13.2521	25662.8		10.6522
LHY-S63-7-24	PR1	13.3057	25881.5		10.743
Sample Name	Target Name	Cт	EXP.
LHY-S63-7-F1-24	ACTIN2	18.9069	2569.24	2582.13
LHY-S63-7-F1-24	ACTIN2	18.9191	2547.63
LHY-S63-7-F1-24	ACTIN2	18.8735	2629.54
LHY-S63-7-F1-24	PR1	12.7913	179962		69.695	68.5154	1.18451
LHY-S63-7-F1-24	PR1	12.7606	173845		67.3261
LHY-S63-7-F1-24	PR1	12.8157	176941		68.525

[truncated: 17 more sheets: Supplementary Fig.7, Supplementary Fig.8, Supplemental Fig.9 and Table 2, Supplementary Fig.10, Supplementary Fig.11, Supplementary Fig.12, Supplemental Fig.13 and Table 3, Supplementary Fig.14, Supplementary Fig.15, Supplementary Fig.16, Supplementary Fig.17, Supplementary Fig.18, Supplementary Fig.19, Supplementary Fig.20, Supplementary Fig.21, Supplementary Fig.22, Supplementary Fig.23]
